# Supplementary material for: Proteomic profiling of human amnion for preterm birth biomarker discovery
Source: Sci Rep. 2021 Nov 30;11:23144. doi: 10.1038/s41598-021-02587-3 (PMC8633292; doi:10.1038/s41598-021-02587-3)
Supplement: Supplementary file 2 — Supplementary Information 2. [file 41598_2021_2587_MOESM2_ESM.xlsx]

## Sheet: Supplemental Table 1
Supplemental Table 1. List of all proteins identify by mass spectrometry analysis in each sample and their features. Table reports the Uniprot Ids and label-free quantitation intensity raw data
Protein IDs	H146_16_A	H146_16_B	H165_16_A	H170_16	H192_16	H214_16	H359_16	H448_16	H469_15	H489_15_B	H519_15	H554_15_A	H554_15_B	H556_15	H627_15	H637_16_A	H641_15	H682_15	H683_15	H692_15_A	H692_15_B	H729_15_B	H747_15_A	H747_15_B	H760_15	H785_15_A	H785_15_B	H785_15_C	H87_16	H91_16	H569_16_A	H599_15	H622_15	H245_16	H364_16	H706_15	H710_15	H800_16	H112_16	H268_16	H335_16	H621_15	H635_16	H736_15	H728_15	H643_16	H761_15	H315_16	H366_16
GESTATIONA AGE week	33+6	33+6	32+0	32+3	30+1	31+0	26+5	32+5	32+3	26+5	26+0	31+2	31+2	30+3	31+0	32+0	30+4	27+3	32+4	31+1	31+1	30+1	32+3	32+3	28+5	28+1	28+1	28+1	26+5	28+5	32+3	31+4	30+1	24+2	31+4	26+5	30+4	29+2	31+2	29+0	27+6	31+3	26+6	27+1	24+5	32+6	25+2	28+2	29+3
BIRTH WEIGHT gr	1920	2000	1700	1300	1630	1700	625	1800	2045	1110	790	1430	1175	1660	1910	1540	1120	1020	1830	1030	1460	1390	1390	1470	860	870	1195	990	1020	1260	1440	2080	1705	785	1845	370	1205	1365	1820	1040	720	1230	900	760	1360	1960	830	1030	1614
FETAL INFLAMMATORY RESPONSE grade	0	0	0	0	0	0	0	0	0	0	0	0	0	0	0	0	0	0	0	0	0	0	0	0	0	0	0	0	0	0	0	0	0	0	0	0	0	0	0	0	0	0	0	0	0	0	3	3	3
MATERNAL INFLAMMATORY RESPONSE grade	0	0	0	0	0	0	0	0	0	0	0	0	0	0	0	0	0	0	0	0	0	0	0	0	0	0	0	0	0	0	1	1	1	1	1	1	1	1	2	2	2	2	2	2	2	2	3	3	3
MEMBRANE PHLOGOSIS grade	0	0	0	0	0	0	0	0	0	0	0	0	0	0	0	0	0	0	0	0	0	0	0	0	0	0	0	0	0	0	1	1	1	1	1	1	1	1	2	2	2	2	2	2	2	2	3	3	3
FUNISITIS	NO	NO	NO	NO	NO	NO	NO	NO	NO	NO	NO	NO	NO	NO	NO	NO	NO	NO	NO	NO	NO	NO	NO	NO	NO	NO	NO	NO	NO	NO	NO	NO	NO	NO	NO	NO	NO	NO	NO	NO	NO	NO	NO	NO	NO	YES	YES	YES	NO
VASCULITIS OF UMBELICAL ARTERY	NO	NO	NO	NO	NO	NO	NO	NO	NO	NO	NO	NO	NO	NO	NO	NO	NO	NO	NO	NO	NO	NO	NO	NO	NO	NO	NO	NO	NO	NO	NO	NO	NO	NO	NO	NO	NO	NO	NO	NO	NO	NO	NO	NO	NO	YES	NO	NO	YES
VASCULITIS OF UMBELICAL VEIN	NO	NO	NO	NO	NO	NO	NO	NO	NO	NO	NO	NO	NO	NO	NO	NO	NO	NO	NO	NO	NO	NO	NO	NO	NO	NO	NO	NO	NO	NO	NO	NO	NO	NO	NO	NO	NO	NO	NO	NO	NO	NO	NO	NO	NO	YES	NO	YES	YES
VASCULITIS OF CHORIOAMNIOTIC VESSELS	NO	NO	NO	NO	NO	NO	NO	NO	NO	NO	NO	NO	NO	NO	NO	NO	NO	NO	NO	NO	NO	NO	NO	NO	NO	NO	NO	NO	NO	NO	NO	NO	NO	NO	NO	NO	NO	NO	NO	NO	NO	NO	NO	NO	YES	YES	YES	YES	YES
A0A024QZW4;Q9H1N7	0	0	0	0	0	24297000	0	0	0	0	49028000	12332000	0	33944000	0	0	11564000	35085000	0	22917000	0	0	8424700	13137000	31512000	39580000	49866000	17084000	16870000	0	40751000	20077000	0	26960000	0	19648000	19963000	23461000	0	14272000	0	0	29415000	10919000	0	15163000	21040000	39583000	15960000
A0A024QZX5;A0A087X1N8;P35237;A0A2R8YD12;A0A2R8Y6A7;A0A2R8YDD0;A0A2R8Y517;C9JTJ8	0	43459000	109250000	129330000	182360000	85679000	111930000	70400000	296569984	286360000	278430016	105780000	124740000	80074000	48818000	138140000	114440000	66724000	92547000	18890000	228830000	42807000	0	95829000	110090000	294870016	18141000	304260000	134090000	98159000	71793000	68146000	185520000	243800000	66028000	28883000	161510000	83175000	18187000	101470000	306460000	127280000	27928000	68602000	136310000	62491000	255810000	524720000	225150000
A0A024R161;Q9H1X3-3;F2Z3D1;J3QR79	248550000	230030000	189220000	320700000	210450000	183560000	375900000	185950000	425900000	88631000	190440000	97707000	233540000	122930000	398360000	186890000	144570000	126810000	302400000	67707000	228540000	273529984	206640000	403830016	0	158020000	191050000	188660000	198930000	139030000	147270000	131570000	202950000	371760000	348129984	173620000	166660000	378340000	310500000	358760000	463310016	120730000	305540000	226390000	303110016	338120000	0	0	78650000
A0A024R4E5;Q00341;Q00341-2;H0Y394;H7C0A4;C9JIZ1;C9J5E5;H7BZC3;H7C2D1;C9JZI8;C9JHZ8;C9JES8;C9JHS7;C9JK79;C9JT62;C9JHN6;C9JEJ8;C9JBS3;C9JQ82;C9JMQ6;C9J739;H7C3D0;C9JHS9	1808300032	2105299968	1671299968	3085600000	4997199872	2643599872	2550400000	2500199936	2398400000	1786300032	3431000064	2722599936	1743399936	2097100032	3218200064	2261400064	1470000000	4721399808	2057699968	4383900160	3835399936	2496900096	2080800000	3115099904	2155099904	3348199936	2855399936	3291500032	3284600064	2464699904	2707000064	2441900032	1888099968	5409099776	2302599936	3760100096	2054700032	3154299904	2392399872	2124899968	4053700096	1412199936	3641700096	1181600000	2549499904	2919300096	2950799872	6386999808	2875899904
A0A087WZA9;A0A024R4K9;A0A087X266;Q9BXJ8-2;Q9BXJ8	155980000	161430000	63315000	83456000	85899000	36554000	120910000	110100000	60837000	48734000	98205000	97701000	35687000	90918000	68907000	75381000	104610000	121170000	95965000	115620000	76189000	111360000	36175000	63211000	129190000	115190000	50141000	64020000	98066000	59361000	103140000	67040000	117850000	124830000	126220000	105990000	205340000	133110000	78450000	202000000	0	47265000	120220000	63629000	85563000	167860000	135570000	171520000	91568000
A0A024R571;Q9H4M9;C9JC03;C9J2Z4;C9JDQ8;C9JIJ3;C9IZH1	1300400000	1100300032	3504399872	2890599936	1496499968	1711500032	1574099968	1422800000	1846899968	1299399936	1506300032	1100300032	1896999936	823520000	2116300032	1639800064	1560499968	1233699968	1152400000	2514599936	2251300096	1574899968	1040700032	3385499904	2094499968	1843800064	2202299904	1341699968	1265400064	1076899968	2051200000	1136600064	956630016	2646400000	1967900032	2152300032	1838700032	2583200000	2261499904	1560600064	2991000064	1450899968	1687900032	1253799936	3041900032	1827399936	3152199936	7279900160	3434599936
A0A024R6I7;A0A0G2JRN3;G3V544;G3V5R8;G3V387;A0A0B4J278;A0A0G2JPK4	7393600000	5188599808	21447999488	28587999232	10919999488	10485999616	4711099904	7393600000	11079999488	8124700160	3905999872	5524100096	3787300096	9310900224	3035699968	14320000000	7078900224	4872000000	13534000128	17941999616	40274001920	2731399936	1752999936	23836000256	20959000576	4887699968	2658599936	4384600064	6210899968	17878999040	10058000384	7504799744	23117000704	9946600448	9350299648	2115600000	14421000192	4429499904	6134600192	8399300096	17102000128	12147999744	1576400000	14764999680	11674000384	12535000064	69400002560	75570003968	91586002944
A0A024RA52;P25787;C9JCK5;H3BT36;H7C402	363390016	412070016	710809984	869830016	783870016	891980032	201750000	902030016	1000700032	1934400000	318960000	927249984	1152800000	604700032	594470016	819969984	554790016	558409984	864000000	824240000	735889984	779950016	782259968	1455800064	834960000	997289984	1042000000	868280000	385390016	333440000	1098800000	936569984	761900032	612460032	684120000	937550016	573390016	785900032	604670016	500190016	806140032	1033200000	726849984	1108499968	1011299968	840430016	483529984	132830000	596040000
E9PRM7;A0A0J9YWM3;A0A024RCG2;Q96BI1	0	0	0	0	0	0	0	0	0	0	9525400	0	0	0	10468000	0	0	17111000	0	23179000	0	12467000	9336700	12912000	0	13408000	12396000	0	32405000	0	7069700	0	9045600	0	0	15237000	0	24670000	0	0	0	0	0	0	0	0	10329000	0	0
P46379-3;P46379;P46379-2;P46379-5;A0A0G2JK23;A0A024RCR6;A0A0G2JL47;P46379-4;X6REW1;A0A0G2JJM1;F6S6P2;F6VEM6;F6U341;F6WML8;F6X9W3;A0A1B0GX79;A0A0G2JJR8;F6XTU0;F6U1F2;F6UR09;F6TC96;H0Y710;H0Y4L1	106590000	97802000	102370000	182880000	188370000	78286000	172270000	158860000	62719000	48305000	110440000	40006000	67088000	107910000	72492000	100290000	136010000	149260000	87076000	266950000	200690000	145970000	102210000	259820000	181670000	215360000	168690000	138460000	54252000	0	139800000	79758000	60777000	90623000	167590000	128840000	150180000	167880000	161660000	151010000	111030000	76835000	134490000	124300000	175270000	61353000	116320000	195170000	158500000
M0QX85;M0R1K2;A0A075B797;M0R3B2;A0A075B6F9;Q9Y314	4055300	10174000	0	17711000	7997100	8010500	107370000	13658000	4923100	0	0	0	15785000	0	9707300	18206000	11507000	0	0	0	0	9097500	0	28165000	0	0	0	45490000	0	0	21252000	0	0	20193000	21598000	0	0	46810000	0	13515000	0	0	10846000	0	63615000	0	0	0	0
P11532;A0A087WTU7;P11532-11;P11532-4;A0A5H1ZRP8;A0A087WV90;A0A075B6G3;P11532-2;P11532-3;H0Y304;P11532-14;A0A5H1ZRQ1;A0A5H1ZRQ8;A0A5H1ZRP7;A0A5H1ZRR9;A0A5H1ZRP9;P11532-15;P11532-12;P11532-16;P11532-13;P11532-17;H0Y3E8;Q4G0X0	0	0	0	0	0	0	0	0	0	0	0	0	0	0	0	27500000	0	0	0	0	0	0	0	0	0	0	0	0	0	0	0	12292000	0	0	0	0	0	30205000	0	0	0	0	0	19534000	0	0	0	0	0
A0A075B6G6;Q7Z7B0-3;Q7Z7B0-2;Q7Z7B0	20299000	0	0	0	0	0	0	0	0	0	24821000	0	0	0	0	0	0	0	0	0	0	0	0	0	0	0	0	0	0	0	0	0	0	0	0	0	0	0	0	0	0	0	0	0	0	0	0	0	0
A0A075B6I0	59964000	22539000	0	26772000	47983000	36550000	0	31719000	0	0	0	0	0	0	0	0	0	0	0	0	0	0	0	0	0	0	0	0	0	0	0	0	0	28814000	44768000	0	0	52662000	28838000	21257000	0	0	0	36766000	0	0	0	0	35093000
A0A075B6I9;P04211	0	12276000	0	0	0	0	0	28502000	0	0	0	0	0	0	0	37471000	0	13314000	21013000	0	30245000	0	0	9128300	0	0	0	0	0	0	9836700	0	24975000	0	0	4853900	0	0	0	0	0	16672000	0	20175000	0	35943000	0	1946900	33386000
A0A075B6K4;P01715	0	0	52101000	0	0	220680000	0	94032000	0	0	0	0	0	0	0	0	0	0	0	0	0	0	0	0	0	0	0	0	0	0	0	0	0	0	0	0	0	0	0	0	0	0	0	0	0	170280000	0	21885000	80595000
A0A075B6K5	11512000	10190000	11681000	11738000	8975500	19287000	0	12328000	4428600	0	0	0	0	0	0	16703000	0	0	0	0	4125300	0	0	0	14623000	0	0	0	8926200	0	0	10065000	0	0	10362000	0	0	0	10533000	0	0	0	0	11299000	0	44778000	6448700	0	0
A0A075B6R2;A0A087WW49;A0A075B7B6	0	0	22492000	55998000	0	65755000	0	6256800	22260000	0	0	0	0	0	0	0	0	0	0	0	0	0	0	19625000	21601000	0	0	0	0	17972000	0	0	0	17911000	0	0	0	0	8056700	0	12462000	0	0	0	0	0	0	60310000	20903000
A0A0C4DH68;A0A075B6R9	74245000	52429000	115340000	132260000	65293000	86708000	0	40571000	45357000	19674000	73189000	0	0	0	39971000	41721000	0	35293000	0	0	29698000	0	0	0	57146000	0	0	0	52441000	93315000	0	51162000	51891000	64001000	38271000	0	54957000	17972000	0	50013000	0	0	0	0	0	106920000	124390000	32722000	177400000
P0DSN7;A0A075B6S9	0	0	0	0	0	35153000	0	0	0	0	0	0	0	0	0	0	0	0	0	0	0	0	0	0	0	0	0	0	0	0	0	0	0	0	0	0	0	0	0	0	0	0	0	0	0	0	0	0	0
A0A075B730	90907000	187800000	101280000	167980000	122260000	51211000	134410000	79119000	0	72116000	45173000	91965000	216880000	149060000	119460000	26800000	69519000	73800000	0	70870000	0	199980000	145280000	337769984	164870000	31098000	0	41114000	111640000	65925000	78902000	98362000	169380000	0	128160000	75628000	51913000	281430016	138700000	86866000	0	176240000	60481000	96191000	155180000	89591000	25490000	0	104320000
Q5VU43-4;Q5VU43;Q5VU43-3;A0A075B749;A0A087WX83;Q5VU43-7;Q5VU43-6;Q5VU43-2;Q5VU43-13;E9PQG4;Q5VU43-8;A0A087WYE4;E9PS60;Q5VU43-11;Q5VU43-9;Q5VU43-10;Q5VU43-12;F8WCI3;H0YCY0;F8WF55;REV__Q8N4Y2;E9PJK3;E9PJU0;F8WBJ0;A0A087WWI2;A0A087X0I1;A0A087WWY1;A0A087WVQ4;H0YCH7;A0A087X229	133490000	141370000	0	46102000	154670000	103050000	103740000	29462000	128090000	106020000	120190000	127140000	59652000	101800000	76142000	126270000	186150000	129140000	66390000	84998000	122670000	164880000	129630000	29850000	100640000	245070000	145580000	133430000	282990016	94995000	116580000	100030000	76326000	46793000	106300000	122590000	38631000	149470000	180100000	60236000	0	54756000	73219000	63854000	48359000	50577000	113950000	0	128710000
A0A075B7B8	0	0	46171000	88997000	0	196640000	0	0	76250000	35932000	0	0	0	20989000	0	0	0	0	0	0	57320000	0	0	0	0	0	0	0	12227000	0	0	0	133030000	0	0	0	0	0	0	0	4298000	0	0	0	0	9404100	0	23629000	0
A0A075B7C0;U3KQE2;U3KPR7	0	0	0	0	0	0	0	0	0	0	0	0	0	0	0	546140	0	0	290460	0	259750	0	0	0	350950	0	625050	607880	0	0	0	0	0	0	0	365290	0	843010	0	0	0	317160	312770	0	1742100	0	0	0	0
A0A075B7D0	0	0	60823000	22477000	22836000	54348000	0	39024000	51977000	0	0	0	0	0	0	0	0	0	0	0	0	0	0	0	0	0	0	0	0	0	0	0	0	45059000	33079000	0	0	0	0	0	0	0	0	0	0	50015000	0	0	0
V9GY97;A0A087X0V7;A0A087WYH9;A0A075B7G8;J3KPL8;O00213-4;O00213-6;O00213-3;O00213-5;O00213-2;O00213	0	0	0	0	0	0	0	0	0	0	0	0	0	0	0	0	0	0	0	0	0	0	0	0	0	0	0	8289000	0	0	0	0	0	0	0	0	0	0	0	0	0	0	0	0	0	0	0	0	0
A0A087WSY6	9161200	0	34820000	24073000	11077000	25781000	0	67428000	0	0	0	0	0	0	0	44238000	0	0	0	0	68796000	0	0	0	0	0	0	0	0	47195000	17896000	0	19027000	16761000	38778000	0	0	0	0	0	0	0	0	19277000	32600000	0	30819000	0	0
Q16881;A0A087WSY9;A0A087WSW9;Q16881-6;Q16881-3;Q16881-4;Q16881-2;Q16881-5;A0A182DWI3;E9PIR7;F8W809;Q16881-7;E2QRB9;E9PKD3;E9PIZ5;E9PLT3;A0A0B4J225;E9PKI4;E9PQI3	22655000	0	55921000	54927000	16681000	49202000	0	20774000	90086000	39898000	0	0	0	0	0	20981000	54767000	0	0	46599000	103160000	0	0	46680000	76855000	0	0	0	30115000	0	0	0	0	0	42392000	0	0	0	0	43028000	9590200	0	0	0	66444000	0	34866000	233440000	0
A0A087WSZ7;A0A1B0GW84;Q08499-3;Q08499-2;Q08499-10;Q08499-9;Q08499-6;Q08499-11;Q08499;Q08499-4;A0A1W2PQN6;D6RHE0;Q08499-7;Q08499-12;Q08499-5;Q08499-8	0	0	0	0	0	13792000	0	0	0	0	0	0	0	0	0	0	0	0	0	0	0	0	0	0	0	0	16658000	0	0	0	0	0	0	0	0	0	0	0	0	0	0	0	0	0	0	0	0	0	0
A0A087WT04;U3KQ54;Q6P1K2;Q6P1K2-2;V9GYI0;V9GYH6;Q6P1K2-4;Q6P1K2-3;Q6P1K2-6;Q6P1K2-5	0	0	0	0	0	0	0	50321000	0	0	0	0	26250000	0	19195000	58621000	0	0	38846000	0	0	0	19519000	0	0	0	20961000	26997000	0	0	0	17385000	0	0	17371000	0	0	0	0	0	0	30213000	27054000	31776000	0	29273000	0	87670000	0
Q13046;A0A087WT09;A0A096LNM5	0	0	0	0	0	0	0	0	0	0	0	0	0	0	29487000	0	17620000	30997000	0	0	18478000	23491000	21975000	0	0	0	22981000	0	0	0	20422000	29946000	0	0	0	14471000	28896000	0	0	0	0	0	16346000	16461000	0	0	30803000	0	0
A0A087X2I2;A0A087WT12;P36969-2;P36969;K7ERP4;K7EKX7;K7ENB4;K7EJ20;R4GNE4;A0A087X247;A0A0A0MTT1	0	27545000	123320000	130870000	42215000	65472000	148180000	78749000	71947000	0	0	48579000	57844000	26426000	69900000	74563000	57863000	0	0	75725000	61563000	0	0	0	63787000	0	45232000	20229000	56207000	0	94454000	62555000	43966000	102160000	0	0	0	79650000	0	56124000	0	67419000	131620000	32757000	100900000	101210000	97222000	33626000	84457000
A0A087WT44;P30519-2;P30519;I3L159;I3L1F5;I3L1Y2;I3L276;I3L4P8;A0A1B0GXH0;I3L463	381360000	285480000	271489984	460150016	432190016	169260000	405840000	435270016	294790016	211710000	368070016	284129984	533910016	516020000	355630016	153540000	338100000	334200000	308049984	448700000	320089984	361280000	402569984	468040000	385960000	302929984	426969984	342910016	430430016	252080000	187380000	349449984	299910016	470390016	359950016	576569984	307520000	604470016	528390016	455190016	387310016	290860000	255230000	368580000	278150016	308740000	165980000	95716000	120710000
A0A087WT45;Q4V328-4;Q4V328;Q4V328-3;Q4V328-2;A0A087WXA6;A0A087WW92	0	70358000	186880000	134360000	51539000	0	161840000	337160000	95032000	25698000	0	0	83878000	101280000	76072000	47441000	56488000	77655000	0	186760000	42020000	99672000	58569000	186640000	183490000	84209000	109670000	120210000	53952000	46848000	112070000	35162000	21743000	228430000	88272000	193010000	125150000	190750000	0	0	291240000	119740000	63272000	78312000	250210000	144170000	95386000	271940000	311409984
A0A087WT87;P43003-2;P43003;A0A087X0U3	0	0	0	0	0	0	0	0	55927000	0	35372000	20578000	58132000	78868000	0	0	17657000	5512100	0	0	0	77773000	0	60640000	33308000	0	0	0	25601000	0	26428000	35675000	0	0	0	0	0	103040000	0	0	0	25569000	44328000	28623000	0	0	16349000	0	0
A0A087WT99;Q9H0W9-2;Q9H0W9;E9PJU8;E9PQS1;Q9H0W9-4;Q9H0W9-3;E9PPB5;E9PR95;E9PSC3;E9PLC5;E9PLB3;E9PIP1	0	0	6605500	14572000	12573000	0	0	0	30786000	12056000	0	0	0	0	0	16420000	8471300	0	9779800	0	7048100	0	0	7770000	3340100	23326000	21334000	17686000	6859000	0	8143900	0	8604800	0	0	2425200	6302900	5422400	0	4273500	0	16252000	0	0	9002800	0	0	0	0
A0A087WTA5;E7ERK9;Q9UI10-3;Q9UI10;Q9UI10-2;H7C2L8;A0A087WW69;F8W8L6	0	0	0	0	0	0	0	99742000	0	0	0	0	0	0	52650000	33756000	0	0	0	0	39176000	44337000	40252000	59329000	0	96842000	50782000	0	20376000	0	27696000	0	0	83162000	0	100440000	42138000	0	0	0	0	35832000	0	42279000	0	0	97976000	0	0
A0A087WTA8;P08123	69662998528	31971999744	48318001152	16636999680	67669000192	27559999488	104110000000	41073999872	46060998656	65017999360	99703996416	46172000256	64782999552	51825000448	28818999296	37612998656	51892998144	68209000448	34490998784	149970000000	82413002752	38315999232	39047000064	31619999744	54451998720	42911997952	50960998400	21681999872	58944000000	60516999168	33905999872	63530999808	83461996544	33223000064	52594999296	34488000512	89762996224	31267999744	36209000448	40172998656	63849000960	87015997440	45524000768	42824998912	30939000832	18907000832	48691998720	119210000000	48240001024
A0A087WTJ2;Q96F15;Q96F15-2	0	0	0	0	0	0	0	0	0	0	55049000	0	0	0	0	0	0	0	0	0	0	0	0	0	0	0	0	0	49794000	0	0	0	0	0	0	0	0	0	0	0	0	0	0	0	0	0	0	0	0
A0A087WTK0;A0A087WVC6;Q12913;Q12913-2	0	0	0	0	29378000	0	0	0	10706000	33915000	0	0	0	0	0	0	0	0	0	0	0	0	0	0	0	0	0	0	41164000	0	36176000	0	41747000	0	0	0	0	34685000	14668000	0	0	0	0	0	0	27203000	38613000	43901000	0
A0A087WTP3;Q92945;M0R0I5;M0QYH3;M0QXW7;M0R3J3;M0QYG1;M0R0C6	717560000	722790016	753980032	1051699968	1454000000	853350016	1124300032	975240000	912880000	544780032	566270016	786720000	964620032	1190899968	1051000000	881209984	593249984	910089984	1162000000	417860000	613990016	1061800000	899180032	1344199936	1069200000	1181500032	1134300032	963760000	1085400064	703920000	1155600000	897040000	957760000	1505699968	734750016	1672600064	859800000	1500499968	812289984	1277400064	592510016	729350016	1658499968	705459968	1249799936	984209984	377320000	155070000	81595000
A0A087WTU3;Q9Y6I9	0	0	0	0	0	0	0	0	0	0	0	14382000	0	14080000	0	0	0	0	0	0	0	0	0	0	0	0	0	0	25703000	0	0	0	0	0	0	0	0	0	0	0	0	0	0	0	0	0	0	0	0
A0A087WTV1;A0A2R8YG95;A0A2R8YFT0;A0A2R8Y690;A0A2R8YG59;A0A2R8Y5R1;A0A2R8YEX0;A0A2R8Y362;A0A2R8YD49;Q9H1P3-2;Q9H1P3;A0A2R8YG53;E7ET92;A0A2R8YDU7	0	0	0	0	0	0	0	0	0	0	0	0	0	0	0	0	0	0	0	0	0	0	0	0	0	0	0	0	0	0	0	0	0	0	0	0	0	0	0	0	0	0	0	0	0	15618000	0	95962000	0
A0A087WTV6;Q96C36;J3KR12;A0A087WZR9;A0A087WX69;A0A087WZF0	84124000	0	70829000	59213000	41045000	13796000	51113000	26645000	27524000	15477000	111780000	58476000	45705000	67324000	18896000	0	35130000	229950000	0	99543000	105320000	41916000	31572000	84127000	0	0	50953000	0	124360000	42532000	113700000	13938000	27820000	54340000	64377000	103570000	76874000	118990000	0	126410000	0	21674000	46887000	46785000	32854000	23458000	91467000	156470000	64784000
A0A087WU02;Q96RQ1;F8W0R1;H0YI50;F8VPA6;H0YI58;F8VR88;F8VUZ2;H0YHJ8;F8VRW9	202240000	225120000	117530000	213300000	312929984	273329984	158980000	249780000	209980000	256900000	540990016	375350016	195240000	382020000	222180000	142550000	240750000	338960000	258370000	245790000	257400000	258790000	251590000	220320000	252690000	329929984	276060000	228380000	407380000	224280000	317630016	242470000	234840000	229210000	194690000	373520000	157680000	260340000	271300000	266080000	309430016	141340000	336660000	312440000	173310000	309540000	305080000	429569984	148610000
A0A3B3IRY5;A0A087WU07;R4GMY4;R4GNA1;Q5TGZ0	0	0	0	0	0	0	0	0	0	0	0	50997000	0	0	0	0	0	0	0	0	0	0	0	0	0	0	0	0	0	0	0	0	0	69584000	0	0	0	0	0	52198000	0	0	0	0	0	0	0	71115000	0
A0A087WU31;A0A0A0MTB7;P51790-4;P51790-5;P51790;G3XAG5;P51793-2;P51793;P51790-2;E9PE15;A0A2R8Y6C4	0	15107000	0	17400000	0	0	0	26446000	23059000	0	46731000	50687000	16774000	59920000	14912000	0	0	32849000	25674000	0	12086000	35426000	35922000	0	0	39415000	30199000	51215000	20371000	10730000	0	15421000	9389400	50187000	30934000	15063000	20176000	23122000	0	30076000	0	0	89877000	0	19672000	0	0	0	31640000
A0A087WU51;A0A1X7SC74	0	0	0	0	0	0	0	18217000	0	0	0	0	0	0	0	0	0	0	0	0	0	0	0	0	0	0	0	0	0	0	0	0	0	0	0	0	0	0	0	0	0	0	0	0	0	0	0	0	0
A0A087WU53;Q9H0U3;Q9H0U3-2	69194000	58939000	9765200	29382000	53134000	76826000	24670000	61389000	44226000	83270000	72675000	102180000	68480000	109850000	45556000	58741000	21749000	97299000	90638000	51243000	35298000	76697000	92489000	0	0	95448000	69245000	83610000	197400000	43656000	86269000	49374000	71343000	46108000	69538000	49196000	40570000	74034000	62886000	49522000	29846000	19064000	123640000	90410000	59282000	44682000	87089000	56899000	0
A0A0G2JMS5;A0A087WU62;A0A087X2D5;Q9BRJ2	0	0	0	0	0	0	0	0	0	0	22814000	0	0	0	13262000	8850100	12464000	13733000	0	0	19176000	12759000	12286000	0	0	15306000	0	0	13310000	11435000	20878000	10012000	0	0	0	8926100	0	0	0	0	0	0	0	0	0	0	17396000	0	0
A0A087WXL5;A0A087X1N1;D3TTY5;A0A087WU80;P21580;A0A087WVN3;Q5VXQ8;Q5VXQ9	0	30856000	0	93317000	50893000	0	0	22112000	0	0	31988000	0	45419000	0	0	31380000	76976000	0	0	116450000	0	0	41363000	0	70903000	27193000	44215000	52102000	37804000	0	211110000	38266000	0	43458000	30175000	60349000	0	48266000	72806000	64148000	99033000	0	0	0	88405000	104470000	92877000	337320000	189350000
A0A087WUB9;Q8WYA6-4;Q8WYA6;Q8WYA6-3;Q8WYA6-2;A2A2P1	173660000	171130000	184490000	196500000	279540000	113370000	199250000	248740000	158140000	32154000	122570000	49783000	155170000	224570000	93788000	179640000	174270000	243170000	157300000	175100000	172740000	174370000	190390000	324020000	175420000	286590016	209910000	148130000	140340000	98997000	194210000	117050000	141650000	358270016	150410000	441729984	175370000	165890000	290449984	483020000	569219968	133940000	363380000	153440000	72547000	127750000	174830000	245110000	71641000
A0A087WUC6;E9PI68;Q15005;E9PL01;E9PRB9;H0YE04	942710016	771280000	677350016	675409984	852369984	791529984	1065600000	800040000	686750016	949430016	946169984	623040000	750739968	1225699968	736240000	915020032	821009984	717710016	830899968	721670016	702140032	829230016	865640000	581049984	852230016	1050600000	987520000	860899968	1168899968	722040000	1203000064	879630016	832430016	1004600000	755990016	977100032	862920000	1201400064	969950016	861230016	716440000	702150016	1635800064	795260032	587710016	807180032	1104099968	776120000	650560000
J3QTS8;A0A087WUI4;A0A087X1U0;Q15661-2;Q15661;P20231;A0A0C4DGM1;A0A0C4DFZ7;Q9BZJ3-2;Q9BZJ3;A6NIE9;P05981	0	0	0	0	0	55983000	0	764160000	0	3151700	4253400064	0	0	0	0	0	214260000	0	0	56884000	0	0	215490000	51405000	0	498369984	0	19327000	11766000	68062000	0	0	0	450800000	0	17674000	14098000	0	0	0	0	0	0	0	0	0	0	0	0
A0A087WUI6;Q8WXW3-2;Q8WXW3	0	0	0	0	0	0	0	0	0	0	0	0	0	0	0	0	0	33279000	22917000	17241000	0	24281000	0	0	0	0	0	0	15181000	0	15909000	0	0	0	0	0	0	31806000	0	0	0	0	0	0	0	0	0	0	0
A0A087WUK2;O14979;O14979-3;O14979-2	532180000	543249984	810849984	753120000	937580032	728129984	587489984	593080000	465680000	307590016	63572000	417660000	440710016	550499968	539040000	920019968	468089984	442910016	622449984	270849984	392340000	523329984	574849984	921059968	643169984	819400000	898440000	894800000	847030016	391460000	525980000	606590016	592700032	880600000	456900000	627200000	565910016	888190016	795710016	1144499968	1221699968	280190016	1291900032	584910016	498040000	546339968	251050000	58966000	230350000
A0A087WUN7;H0YJ40;G3V4X6;G3V2S9;Q9GZT3-2;Q9GZT3;H0YJW7;H0YJ07;H0YJU7;H0YJI1	0	35678000	34445000	29513000	27833000	25742000	38734000	23340000	39077000	0	51564000	96860000	0	22395000	0	54756000	0	46077000	24550000	0	29322000	24856000	22898000	22197000	0	46469000	47650000	68338000	68964000	43047000	72633000	33283000	0	31861000	0	40284000	0	86366000	26060000	38347000	0	0	39065000	0	27471000	31530000	0	0	42348000
A0A087WUQ6;P07203;A0A2R8Y6B6;A0A494C1C9;A0A494C118;P07203-2	476769984	348529984	681400000	560019968	466070016	331700000	150380000	345880000	535800000	396070016	590289984	273289984	536929984	416020000	260190000	581849984	315889984	573089984	412860000	804409984	655150016	358969984	173940000	703649984	494369984	518200000	471420000	483860000	785820032	418460000	969969984	338480000	415620000	494880000	497030016	183980000	694400000	769619968	225010000	505489984	1059299968	385120000	491240000	299809984	903459968	317230016	442470016	1321600000	665249984
A0A087WUT6;O60841	135160000	153620000	217810000	253320000	368960000	145270000	240370000	237690000	165520000	89354000	61229000	136230000	120460000	133500000	202670000	127400000	124660000	193500000	156100000	352060000	277960000	223760000	162000000	357449984	212800000	184970000	217560000	134420000	221910000	219250000	184720000	191660000	78859000	420300000	224100000	404009984	178770000	176380000	224990000	201780000	166800000	129990000	336289984	137950000	161820000	233830000	125860000	184220000	149200000
A0A087X0G7;A0A087WUW6;A0A087X1B1;Q9Y6K9-3;Q9Y6K9;Q9Y6K9-2;A0A087WV30;C9JH59;C9J2V2;C9JN51	0	51453000	0	0	0	0	52200000	26776000	0	0	75970000	0	34980000	0	42308000	0	10789000	45184000	40483000	0	34721000	28933000	0	0	42946000	47662000	30086000	57914000	0	0	25797000	29597000	0	66594000	19050000	50172000	32837000	0	0	0	0	25306000	0	36607000	46514000	0	31949000	0	41379000
A0A087WUW9;Q9NXU5;R4GN67;A0A0B4J222	0	0	0	0	0	0	0	86083000	0	0	0	0	0	0	0	0	13837000	0	0	0	0	0	0	0	0	38301000	49931000	34206000	76036000	0	13276000	8929400	0	0	0	0	0	0	0	0	0	0	0	0	0	0	0	0	0
A0A087WUZ7;Q9Y5W8-2;Q9Y5W8	0	0	0	0	0	0	0	0	0	0	0	0	0	0	6836400	0	9819900	0	0	0	0	0	0	0	0	0	0	0	0	0	0	13659000	6807800	0	0	9311500	0	0	0	0	0	0	0	0	0	0	0	0	0
Q99417;A0A087WV05;A0A0D9SEI7	165120000	233000000	298409984	113950000	221880000	216420000	366280000	367849984	218190000	131660000	98482000	283540000	226340000	293689984	315720000	341350016	196260000	194430000	255040000	142830000	157470000	240400000	348500000	243350000	239290000	222380000	213930000	247030000	161570000	0	337569984	283769984	168650000	317030016	183600000	257530000	190160000	240240000	198080000	0	156880000	188290000	359460000	236910000	211640000	231340000	122920000	0	138780000
A0A0A0MR14;A0A0A0MRF2;A0A087X1R2;A0A087X0P3;A0A087WV17;A0A0G2JMM7;Q8IYS5-6;Q8IYS5-2;Q8IYS5-3;Q8IYS5-4;Q8IYS5-5;Q8IYS5;Q8IYS5-7	0	0	0	0	0	0	0	0	0	0	0	0	0	0	0	0	0	0	0	0	0	0	0	0	0	0	0	0	0	0	0	0	0	0	0	0	0	0	0	0	0	0	0	0	0	0	0	119230000	0
A0A087WV34;Q8WWB7-2;Q8WWB7;X6R6A3;A0A087X0W3	18823000	0	0	0	24568000	0	0	0	19196000	0	35531000	0	0	0	0	0	0	0	0	0	0	0	0	0	0	0	0	0	127990000	0	0	0	0	0	18942000	0	0	0	0	26033000	31624000	0	0	0	0	0	0	0	0
A0A087WYF5;A0A0A0MT31;A0A087WYT0;A0A087WV42;A0A087WZY1;P02810	0	0	0	0	0	0	0	0	0	0	0	0	0	0	0	0	0	0	0	0	0	0	0	0	0	0	0	0	0	0	0	0	0	0	0	0	0	0	0	0	0	0	0	0	0	0	0	0	0
A0A087WV97;Q8WU79-2;Q8WU79;X6RCC3;Q8WU79-3	0	0	0	11098000	0	0	0	0	17104000	0	13610000	10198000	0	0	20655000	19224000	23940000	0	0	16259000	10882000	23236000	41841000	15066000	9366200	23252000	15550000	37455000	0	0	34712000	0	0	0	25746000	15200000	11162000	11271000	19493000	0	11987000	0	4694300	21956000	9709900	0	25613000	22091000	0
P62341;A0A087WVA1;Q6IAK0	0	138280000	0	0	180890000	0	186090000	111960000	0	222930000	0	204000000	174360000	86109000	0	102770000	127780000	113060000	154870000	135640000	87061000	166880000	164170000	115190000	43255000	192640000	175600000	204870000	146970000	73862000	180420000	222440000	79556000	0	173520000	181670000	71185000	273260000	137850000	268720000	0	153660000	263830000	188210000	0	81073000	161860000	126810000	86371000
A0A087WVC1;Q9BQ39	46246000	0	37635000	0	57802000	0	0	125620000	0	0	0	0	0	0	15020000	71233000	0	29516000	45102000	39079000	0	32916000	24414000	0	0	109610000	46834000	0	38708000	0	59769000	31171000	17208000	0	28853000	14175000	15396000	49847000	0	0	0	34547000	122400000	46997000	0	0	0	0	0
A0A087WVI0;E9PBL8;Q8WTW3;J3QKY9;J3QLT5;J3KRP4	84249000	0	0	42942000	39493000	0	0	57303000	46294000	27430000	0	27310000	0	0	21746000	33718000	20290000	0	0	33089000	56812000	24524000	26965000	51714000	50491000	95039000	38076000	45851000	21751000	0	65695000	33435000	87257000	45625000	16905000	63599000	0	65056000	0	0	19165000	9570000	170500000	0	0	53090000	0	63148000	38309000
A0A087WVM2;Q8N6Q3	0	0	0	0	0	0	0	0	0	0	0	0	0	0	0	0	0	0	0	0	0	0	0	0	0	0	0	0	0	0	0	0	0	0	0	0	0	0	0	0	0	0	0	0	0	0	43214000	230690000	74182000
A0A087WVM4;B7ZM99;Q6UB35;H0Y327;Q4VXM0;Q6UB35-2;Q5JYA8;Q5JYA3;Q4VXM1;Q4VXV2	129290000	12276000	0	0	57881000	24940000	36183000	61414000	76662000	42792000	20522000	163420000	92855000	96322000	14779000	46329000	92369000	298120000	20530000	15021000	68420000	78734000	55490000	17596000	0	9038300	57249000	49203000	162680000	43913000	195580000	62782000	61327000	0	37110000	124220000	75923000	87736000	42066000	0	88123000	35026000	46910000	12407000	0	32903000	143830000	69626000	79792000
H7BZZ8;B5MCI0;A0A087WVP4;A0A087X1R1;P53814-2;P53814-5;P53814;P53814-6	0	0	0	0	0	0	0	0	0	0	0	0	0	0	0	0	0	0	0	0	0	0	0	0	0	0	0	0	0	0	0	0	0	0	0	0	0	0	0	0	0	0	0	0	0	0	0	0	0
A0A087WVQ6;Q00610-2;Q00610;J3KS13;P53675-2;P53675;A0A087WX41;K7EJJ5;J3KRF5;J3KSQ2;J3QL20;F5H5N6;A0A087WV74;A0A087WXH4	55049998336	50964000768	73086001152	56559001600	57449000960	47864999936	56607997952	53298999296	43918000128	47490998272	50334998528	51549999104	49117999104	51976998912	49052000256	53504999424	55566999552	49538998272	49772998656	69584003072	49488998400	53569998848	49213001728	58271997952	53854998528	52536000512	45492998144	48127000576	69284003840	49787998208	39365001216	56800002048	43704999936	54770999296	48733999104	60555001856	48610000896	61994999808	57166000128	48803999744	64276000768	36728000512	51982999552	44980998144	47113998336	50173001728	48912998400	60410998784	57978998784
A0A087WVS8;Q70IA6-2;Q70IA6;Q70IA6-3	0	0	0	0	0	0	0	0	0	0	0	0	0	0	0	0	0	0	0	0	0	0	0	0	0	0	0	0	0	0	0	0	0	0	0	0	0	0	0	0	0	0	0	0	0	162610000	0	0	31427000
A0A087WXC2;A0A087WVV5	0	0	0	0	0	0	0	0	0	0	0	0	0	0	0	0	0	0	0	0	0	0	0	0	0	0	0	0	0	0	0	0	0	0	0	0	0	0	0	0	0	0	0	0	0	0	0	0	0
A0A087WVY5;Q96MR6	19405000	0	0	0	0	0	0	0	0	0	0	0	0	0	0	0	33051000	0	0	0	0	34055000	0	0	0	19759000	29443000	0	0	0	61138000	0	0	13593000	0	0	0	0	25405000	11688000	0	30991000	0	0	0	0	0	0	0
A0A087WW00;C9J9H9;Q9Y2X8;P51668	0	0	0	0	0	0	0	0	0	0	0	0	0	0	0	0	0	0	0	0	0	0	0	0	0	0	0	0	0	0	0	0	0	0	0	0	0	0	0	0	0	0	0	0	0	20626000	0	0	34835000
A0A087WW23;P20292	51763000	0	0	0	65836000	0	0	61611000	0	0	60130000	0	0	133200000	0	64224000	32107000	44659000	21764000	16101000	17892000	43399000	21995000	29099000	0	145480000	38367000	0	554080000	0	134900000	34578000	38111000	0	0	17741000	47671000	63247000	72661000	0	0	21349000	88239000	14599000	116290000	17561000	854249984	384540000	192600000
A0A087WW40;Q9Y371-2;Q9Y371;Q9Y371-3;REV__M0R2F1	326630016	483270016	667470016	571960000	344569984	436169984	558920000	499169984	663299968	570259968	352950016	457820000	334460000	345529984	426809984	297260000	575809984	313409984	379440000	841400000	569009984	532009984	570579968	674249984	607000000	417000000	420420000	309160000	350430016	305900000	305990016	358720000	474849984	338140000	416369984	632960000	555310016	837830016	456310016	296649984	710249984	482009984	127150000	660360000	698190016	356950016	525140000	983080000	630750016
A0A087WW77;Q15334	0	0	0	0	0	0	0	0	17446000	17014000	0	0	0	0	0	0	0	0	0	0	0	0	0	0	0	0	0	0	0	0	0	0	0	0	0	0	0	0	0	0	0	0	0	0	0	0	0	89205000	0
A0A087WWF1;Q8WWX9	88410000	67015000	127040000	46114000	147540000	109820000	145820000	160240000	112070000	258740000	208090000	66269000	63203000	81529000	47765000	201890000	237190000	165720000	99271000	129490000	68484000	112690000	41938000	64086000	91616000	218140000	142620000	164700000	76586000	0	231930000	74635000	89753000	113020000	97990000	42054000	91668000	168250000	44911000	163720000	313840000	78199000	66844000	78280000	0	130230000	108180000	106300000	0
A0A087WWI0;A0A087WZZ7;Q9H2I8	0	0	0	0	0	0	0	0	0	0	0	0	0	0	14629000	23539000	13793000	27946000	52444000	0	0	38470000	0	0	116420000	0	0	0	0	0	25318000	0	28876000	0	0	0	0	222540000	0	0	0	37300000	43539000	97697000	0	0	0	0	0
A0A3B3IU98;A0A0C4DGT3;A0A2R8Y7T6;A0A087WWK8;A0A3B3IRZ4;Q6DN90-2;Q6DN90;A0A2R8Y695	0	0	0	16126000	0	0	0	0	0	0	0	0	0	11878000	0	0	0	0	17893000	0	7610900	14661000	8626500	10635000	12236000	0	18640000	0	18174000	0	0	7031900	0	17054000	21946000	6268200	23860000	0	0	0	0	0	5894100	0	0	0	17431000	0	0
A0A087WWM1;P15941-2;P15941-4;P15941;P15941-3;A0A0C4DGW3;A0A087X2A4;P15941-11;P15941-8;P15941-7;P15941-17;A0A0A0MRB3;A0A0A0MSH4;A0A087WVJ0;B1AVQ7;A0A087X0L2;P15941-6;P15941-15;P15941-16;A6ZIE4;A6ZIE3;P15941-12;P15941-9;P15941-10;P15941-13;Q7Z536;P15941-5;A0A087WZZ6;A0A087X061;V9GZ38	1083600000	1527800064	701520000	1562300032	709699968	192470000	954920000	609169984	475480000	290220000	41879000	724800000	1318400000	1820999936	307860000	851660032	1481699968	226850000	986430016	779520000	1015400000	1036600000	1458599936	967080000	1334200064	631699968	467969984	415150016	2026300032	779420032	1459500032	997299968	473150016	329200000	1322700032	1946499968	1252199936	1200199936	601000000	1056499968	982689984	1771399936	1048600000	1265299968	920659968	799790016	703910016	0	659190016
E7EQL6;A0A087WWM6;O43272-2;O43272-1;O43272;C9JIW4;H7C363	0	0	0	0	0	0	0	0	0	0	0	0	0	0	0	0	0	0	0	0	0	0	0	23641000	0	0	0	0	19208000	0	25268000	0	0	0	0	52242000	0	0	0	0	0	0	0	0	0	0	0	0	0
A0A494C001;A0A499FJY3;A0A087WWP4;Q96T37-4;Q96T37-2;Q96T37-3;Q96T37	40425000	48518000	0	49245000	53127000	0	0	35717000	0	36286000	34263000	25773000	21693000	0	33314000	29099000	38247000	37829000	0	42063000	36050000	34031000	20831000	57332000	43988000	59591000	57978000	38730000	39468000	0	52332000	46771000	40454000	86031000	37077000	62297000	51486000	82331000	0	74043000	0	23812000	71376000	60112000	0	20807000	0	0	50807000
A0A087WWP8;Q5VWQ0;A0A0C4DGT8;A0A0C4DH79;Q5VWQ0-4	0	0	0	0	0	0	0	0	0	0	0	0	0	16639000	0	0	5705700	0	14593000	0	6584000	16710000	0	0	16108000	8508200	0	13698000	0	0	13872000	0	0	0	0	18862000	8308600	15205000	0	8642500	0	14597000	16578000	0	0	0	0	0	0
I3L2Z5;A0A087WWR2;P56270-3;P56270;P56270-2;H3BQI4;I3L411;I3L4Y2;H3BPU3;I3L0M3;H3BQS2;P56270-4;Q9HBE1-4;Q9HBE1-2;Q9HBE1-3;Q9HBE1	0	0	0	0	10854000	12504000	0	8779500	0	0	0	0	0	0	10211000	11225000	9143600	13089000	4166400	0	0	14956000	12550000	0	0	5278100	5048400	14910000	17171000	4284200	5875000	19182000	8945400	0	5298600	0	0	6874600	0	0	0	12955000	7673100	0	0	0	0	0	0
A0A087WWS1;Q96FV9;R4GMN4;A0A087WY84;Q96FV9-2;J3KRD7;J3QQZ3	0	0	0	0	0	0	0	0	0	0	0	0	0	59574000	24640000	52647000	47898000	24613000	0	0	0	45031000	23773000	0	0	28453000	40645000	53204000	59827000	0	37527000	27295000	0	0	0	36913000	0	43207000	0	0	0	22875000	52456000	0	0	0	30992000	0	0
H0YJ83;A0A087WWY9;Q8TB24-4;Q8TB24	0	0	0	0	0	0	0	0	0	0	0	0	0	0	0	0	0	0	0	0	0	0	0	0	0	0	0	0	0	0	0	0	0	0	0	0	0	0	0	0	0	0	0	0	0	0	0	101930000	38778000
A0A087WX20;H0Y818;P40692-2;P40692-3;P40692	0	0	0	0	0	0	0	33802000	0	0	0	0	0	0	0	7475400	0	0	0	6736700	7059500	18263000	7636100	0	12909000	79714000	8029000	0	11304000	0	12619000	11145000	0	0	0	16903000	17886000	37123000	0	0	0	18553000	0	10983000	0	0	0	0	0
A0A087WXC4;A0A087WXT0;Q9UQP3	0	0	0	0	0	0	0	0	0	0	0	0	0	0	0	0	0	0	0	0	0	0	0	0	0	0	0	0	0	0	0	0	0	0	0	0	0	0	0	0	0	0	0	0	0	0	0	0	0
A0A087WXC5;E7ESZ7;O95299;O95299-2;C9J6X0;Q8N1B9;H7C2W5;H7C1Y7	40861000	454320000	568339968	571310016	429249984	556849984	458700000	462560000	339249984	435009984	1090099968	669249984	405820000	519329984	550860032	603900032	408440000	680889984	601880000	575960000	778760000	600080000	869859968	764729984	783190016	769110016	699249984	608409984	970620032	596860032	964739968	589750016	675240000	638099968	485440000	409780000	503550016	1009000000	45486000	1012400000	705710016	458600000	574329984	543619968	414520000	600040000	669409984	284830016	599649984
E9PQ70;A0A087WXE9;Q6UXH9;Q6UXH9-2;Q6UXH9-3;A0A087WUR8;E9PMN5	0	19668000	0	0	0	0	35275000	10157000	0	0	15891000	0	0	49871000	10532000	32367000	7837000	17588000	22047000	0	0	0	0	20131000	39213000	11543000	0	0	0	0	18440000	11803000	40662000	25947000	9316500	0	45187000	35017000	0	57489000	0	5398900	0	45420000	0	17500000	0	0	0
A0A087WXL3;O75417;O75417-2	3196400128	4372499968	3291800064	2106800000	1384800000	507929984	5368000000	151190000	663670016	1006899968	3662899968	1128600064	2005299968	632160000	1887200000	516329984	1285500032	5331899904	4768500224	7420400128	4297099776	3012400128	1319100032	3359600128	6569500160	87420000	1414000000	2382700032	2064300032	2893600000	1181400064	1061800000	2362099968	4936699904	3446599936	865059968	8215199744	765230016	0	3487600128	5162299904	1064200000	224070000	3005400064	5126400000	436870016	3051699968	11539000320	3128499968
A0A087WXM6;J3QQT2;J3KRX5;A0A0A6YYL6;P18621;P18621-3;J3QLC8;A0A0A0MRF8;P18621-2;J3KRB3;A0A087WWH0;J3QS96;A0A087WY81;J3KSJ0	3431200000	3169499904	6768799744	4436299776	3104999936	1962499968	5428400128	5281099776	2741100032	1518400000	2260300032	2464900096	2862799872	3228600064	3214899968	3997299968	3346500096	3199099904	4533100032	6357400064	2856600064	3040399872	2093200000	6294499840	4322100224	3332999936	3987699968	3018200064	2248699904	2081200000	5148700160	3057299968	2425600000	4791799808	3238500096	5519699968	3816199936	4351200256	3672000000	4839199744	7943399936	2604499968	4716499968	1967100032	4594800128	2404800000	1297500032	2427599872	2564900096
P50895;A0A087WXM8;K7ENU8	0	0	0	0	0	0	0	0	0	123060000	111130000	0	0	0	0	0	0	0	0	0	0	0	0	0	0	0	0	0	0	0	0	0	0	0	0	0	0	0	0	44650000	0	0	0	0	0	0	0	0	0
A0A087WXP0	0	0	0	0	0	0	0	0	0	0	0	0	0	0	0	0	0	0	0	0	0	0	0	0	0	0	0	0	0	0	0	0	0	0	0	0	0	0	0	0	0	0	0	0	0	0	0	189280000	0
O43681;A0A087WXS7;K7ERW9	371260000	213260000	524430016	482480000	415870016	291430016	335529984	513470016	388100000	249190000	435620000	163730000	389590016	410070016	294169984	448569984	414040000	380489984	451089984	476340000	427040000	381440000	177100000	408470016	426620000	482369984	535809984	550160000	386680000	369020000	485880000	240800000	285820000	511409984	269000000	439089984	455400000	507230016	423169984	460470016	461260000	423289984	551779968	403070016	440889984	349720000	559409984	703180032	757580032
A0A087WXU0;Q9NWS8-2;Q9NWS8;A0A2R8Y4J4;A0A2R8Y4P5	29620000	49620000	0	16584000	0	10137000	8474500	29842000	27054000	15308000	0	13774000	30321000	27591000	0	7069100	28024000	28772000	0	0	20289000	22260000	0	0	14117000	0	17000000	0	0	0	12891000	0	0	0	0	25095000	0	27926000	13525000	0	0	16610000	0	0	0	0	0	0	0
A0A087WY00;G3V394;F8WE88;F8W6H6;Q9Y4I1-2;Q9Y4I1;Q9Y4I1-3;E7ERV5;Q9UES5;O95317;H0YM96;G3V3C9;H0YM93	14099000	0	42546000	0	19335000	0	94379000	0	0	0	20448000	0	0	16391000	15300000	38617000	10298000	16245000	21388000	6999700	7028900	20223000	21655000	33997000	16847000	29583000	38916000	42507000	110860000	0	56110000	8751800	12090000	38072000	0	19397000	16441000	39219000	0	0	0	21302000	20845000	21925000	19694000	0	13198000	0	0
A0A087WY35;O95965	0	0	0	0	0	0	0	0	0	0	0	0	0	0	0	0	0	0	0	0	0	0	0	0	0	0	0	0	0	0	0	0	0	0	0	0	0	0	0	0	0	0	0	0	0	0	0	0	0
A0A087WY55;Q9NP79;Q5TGM0;Q9NP79-2	251930000	265680000	623350016	352310016	163420000	304529984	395720000	241760000	240460000	45334000	188830000	55587000	380609984	143500000	436910016	463780000	276120000	232820000	218230000	410110016	364540000	266670000	146020000	471400000	265900000	306620000	244260000	203430000	241460000	76688000	416910016	304340000	231150000	230230000	346929984	338140000	242120000	382060000	728670016	367550016	268720000	266340000	242730000	144780000	714529984	238730000	236900000	53475000	276360000
A0A087WZR0;A0A087WY68;P29122-2;P29122-8;P29122;P29122-7;H7BXT3;P29122-5;P29122-4;H0Y3Q0;P29122-6;P29122-3;A0A087X025;H0YKZ4;H0YMW5;A0A0J9YW51	0	0	12025000	0	0	0	15546000	26058000	0	0	0	0	0	0	0	0	0	0	0	0	0	0	0	10731000	0	18110000	0	0	14618000	0	17737000	0	0	24995000	0	0	0	33525000	0	0	7455700	0	0	0	0	0	0	77895000	0
A0A087WY71;E9PFW3;Q96CW1-2;Q96CW1;C9JJ47;C9JTK4;C9JGT8;C9JJD3;C9JPV8;H7C4C3	1178899968	1160499968	1131100032	1299299968	1625699968	1115699968	1190000000	1399699968	1411900032	1356199936	1353100032	1296700032	932499968	981040000	1183800064	1892300032	1339299968	1246000000	989950016	804019968	1051000000	1164300032	1062700032	1087000064	918369984	1523500032	1252000000	1143900032	2191000064	1568999936	1305400064	1350599936	1178400000	1342300032	1142400000	1470599936	1185400064	1395399936	1413799936	1269400064	1387699968	910209984	1470200064	1282499968	1526499968	1126200064	1151299968	735539968	1492800000
P61077-3;P61077;P61077-2;A0A087WY85;P62837;P62837-2;H9KV45;D6RAH7;A0A0A0MQU3;D6RFM0;D6RA11;D6RAW0;D6R980;D6RGD0;D6R9F6;D6RIZ3;D6R933	0	0	0	116410000	0	94800000	0	0	336760000	76593000	0	67040000	223090000	86787000	65991000	71829000	52663000	64084000	0	74014000	45592000	23939000	0	99677000	0	103680000	94583000	88539000	42778000	0	0	18491000	0	89691000	0	0	0	39988000	0	0	0	76052000	88848000	22340000	92445000	19760000	153260000	302960000	205350000
A0A087WYC8;Q9BZI7-2;Q9BZI7	0	0	0	0	0	0	0	0	0	0	0	0	0	0	0	0	22670000	23806000	32984000	22754000	0	28972000	0	0	0	0	0	0	15156000	0	0	0	0	0	0	68542000	29907000	0	0	0	0	23481000	0	22415000	0	0	0	0	0
H3BN27;A0A087WYE0;Q9Y342;J3QLJ3	0	0	0	0	0	53603000	317440000	65521000	48074000	0	0	78061000	88399000	50341000	183160000	73253000	164440000	0	146890000	0	0	70465000	72836000	0	0	50755000	0	0	132090000	0	0	81229000	79738000	49131000	0	0	0	0	0	0	113230000	236580000	0	86279000	0	0	0	0	0
Q6UXV4;A0A087WYF7;A0A087WUX8	264220000	245110000	323430016	283150016	193030000	129020000	501740000	335440000	329710016	232870000	486089984	278400000	332510016	252410000	353060000	495640000	288870016	335200000	469900000	377270016	425500000	416630016	255500000	323180000	510750016	295960000	235500000	362500000	324760000	367129984	353840000	301840000	430920000	439049984	437129984	308030016	497689984	455030016	258210000	664049984	621569984	169740000	388049984	250040000	281729984	331689984	310780000	325430016	341960000
E9PFH7;A0A087WYG2;Q9UPT6;Q9UPT6-2	0	0	0	0	0	0	0	0	0	0	0	0	0	0	0	0	0	0	0	0	0	0	8504600	25180000	19238000	0	0	0	0	0	0	0	0	0	0	0	0	17059000	0	0	0	0	0	0	0	0	0	0	0
A0A087WYJ2;M0R2B7;P28340;M0QZR8;A0A2R8Y7K6;A0A2R8Y705;M0QXE6;M0QXQ2;M0R3H8	87809000	75624000	88362000	31245000	46180000	37132000	14086000	74447000	14840000	27961000	57518000	34142000	97407000	103180000	39941000	34157000	59226000	67495000	129060000	60852000	84146000	64754000	98448000	53037000	66465000	77167000	52540000	57445000	27944000	0	24869000	85639000	36707000	93726000	46647000	69586000	134040000	75098000	71691000	57880000	161580000	68091000	55742000	68763000	0	30546000	75735000	104100000	60580000
A0A087WYN9;Q7Z478	0	0	0	56306000	20705000	0	0	69357000	38902000	0	0	0	0	54366000	18780000	0	0	37048000	21302000	46916000	32481000	17591000	43070000	40652000	36444000	32273000	37137000	0	17390000	0	0	43319000	0	0	0	24388000	33079000	0	47242000	54589000	0	0	38639000	0	0	0	0	0	0
Q8IZQ5;A0A087WYP2;H0YE28	0	0	16422000	0	0	0	0	37077000	0	12935000	0	0	0	26400000	0	34656000	13490000	0	29883000	0	13287000	36694000	11859000	0	0	34264000	49610000	26738000	37118000	0	19734000	68615000	28640000	0	0	23337000	0	40032000	0	0	0	28250000	64158000	24904000	0	0	0	0	0
Q9ULU4-19;Q9ULU4-9;A0A087WYS3;H7C4X9;Q9ULU4-12;Q9ULU4-7;Q9ULU4-11;Q9ULU4-10;Q9ULU4-13;Q9ULU4;Q9ULU4-20;Q9ULU4-5;Q9ULU4-16;Q9ULU4-14;Q9ULU4-21;Q9ULU4-8;Q9ULU4-17;Q9ULU4-18;Q9ULU4-23;Q9ULU4-15;Q9ULU4-6;Q9ULU4-3;Q9ULU4-22;A0A087WVZ6;Q9ULU4-4;A0A087WV57;Q9ULU4-2;Q5TH12	46980000	67598000	12610000	40175000	53783000	0	72789000	35234000	0	0	0	0	58227000	72286000	21982000	20737000	40025000	27750000	33406000	0	0	27167000	64085000	91789000	35509000	59641000	58604000	58434000	55134000	0	67405000	41338000	28147000	62606000	49369000	70104000	51622000	42174000	0	45718000	0	16421000	56809000	44264000	0	41239000	20545000	0	22383000
A0A087WYV6;A0A087WZU5;O43657	35102000	21073000	0	0	0	0	17970000	35695000	0	0	0	16363000	0	0	10504000	22214000	17845000	20194000	41410000	0	0	23273000	13540000	0	0	16436000	19689000	17713000	0	0	21505000	18458000	7460600	15530000	0	0	17677000	28736000	27343000	32879000	0	9956600	39701000	14355000	21124000	10818000	0	0	0
A0A087WYX1;H7C2H9;A8MXR3;P55345-6;P55345-7;P55345-2;P55345-4;P55345-5;P55345-3;P55345	0	0	0	0	0	0	0	0	0	0	0	0	0	0	0	0	0	0	0	0	0	0	0	0	0	3326500	5289400	4545600	5613200	0	0	0	0	0	0	1440900	0	0	0	0	0	0	4240200	0	0	0	0	0	0
A0A087WYX9	0	0	0	0	0	0	3733800	0	0	0	0	0	0	0	0	0	0	0	0	0	0	0	0	0	0	0	0	0	0	0	0	0	0	0	0	0	0	0	0	0	5746400	0	0	0	0	0	0	0	0
A0A087WZ13;E9PAU2;Q8IY67-2;Q8IY67;K7EKR9;K7EQG2;Q8IY67-3	0	122130000	0	175670000	146440000	106520000	131840000	73581000	134300000	97710000	89202000	64132000	64357000	231270000	92378000	108480000	103370000	209560000	63987000	49919000	0	206670000	96777000	192040000	66297000	138650000	224280000	110990000	90855000	60730000	53166000	128090000	116030000	230500000	86505000	383680000	128120000	186320000	0	197820000	217570000	69841000	372280000	248510000	126990000	88264000	98310000	216230000	217760000
A0A087WZ40;Q14244-6;Q14244;Q14244-7;Q14244-3;Q14244-2;Q14244-4;Q14244-5	17735000	37399000	176960000	50379000	32835000	10770000	0	75947000	42583000	11892000	0	0	0	0	32450000	121040000	0	41992000	63237000	63337000	32505000	35805000	17125000	32800000	48602000	28345000	56098000	153080000	50032000	48232000	34745000	33895000	20642000	0	53999000	44617000	50459000	50816000	27314000	34656000	0	14541000	25826000	19747000	48130000	21198000	30413000	0	24327000
A0A087WZ62;Q9H6U8;Q9H6U8-3;H0YCW6;Q9H6U8-2;Q9H6U8-4;A0A087WTZ3;A0A087WV58;A0A087WVC0;A0A087WZY8	0	29095000	0	0	25299000	18051000	0	14495000	23834000	0	64840000	36174000	42199000	33789000	36690000	30404000	47978000	28977000	46705000	150570000	66447000	48496000	22817000	42398000	22146000	59278000	49488000	0	62788000	0	48959000	28447000	33951000	46525000	38799000	46009000	49909000	61424000	24413000	53040000	0	36736000	90064000	51647000	48987000	44455000	59540000	0	40526000
A0A087WZB5;Q9HBI1-3;Q9HBI1;Q9HBI1-2;B0QYP8	0	0	0	0	0	0	0	0	0	0	0	0	0	0	0	0	0	0	0	0	0	0	0	0	0	0	0	0	18461000	0	11249000	0	0	0	0	0	0	0	0	0	0	0	0	0	0	0	0	92319000	0
A0A087WZE9;Q15651;Q15651-2	112670000	289209984	72388000	117660000	94026000	216960000	64835000	169350000	241400000	169120000	6204300	0	123180000	222520000	226700000	205670000	183470000	134810000	148300000	17138000	37819000	163010000	144590000	128530000	55690000	146180000	166660000	166320000	47912000	0	123930000	207770000	326700000	60534000	87997000	251710000	56950000	58735000	67423000	77010000	51814000	382380000	66500000	337390016	79350000	458040000	126270000	7289700	34784000
M0QZS0;A0A590UK10;A0A3B3IPE9;A0A087WZG4;Q6ZSZ5-2;Q6ZSZ5-1;Q6ZSZ5-6;Q6ZSZ5-5;Q6ZSZ5	150380000	121620000	10473000	0	114350000	55138000	0	172460000	46748000	262490000	70774000	184590000	0	130550000	57020000	72724000	156890000	497440000	46326000	14774000	63847000	90087000	49410000	7460300	11507000	78718000	81082000	72289000	165190000	52391000	205080000	111560000	182540000	13473000	90187000	20417000	19100000	21329000	52060000	24249000	7925400	98410000	64153000	76157000	23334000	109780000	401929984	85504000	80945000
H0YDT1;A0A087WZH6;Q6WN34;Q6WN34-2;Q6WN33	0	0	0	0	0	0	0	0	0	0	0	0	0	0	0	0	0	0	0	0	0	0	0	0	0	0	0	0	0	0	0	0	0	0	0	0	0	0	0	0	0	0	0	0	0	0	0	0	0
A0A087WZN1;O43837;A0A087X2E5;O43837-2;O43837-3;A0A0D9SG66	302289984	216260000	264870000	258280000	162390000	123720000	173140000	205250000	235390000	67602000	182900000	233850000	219480000	287790016	165790000	638270016	171980000	193870000	260630000	54540000	205160000	190500000	155370000	336790016	3013300	190910000	169250000	248140000	359800000	228160000	543449984	244490000	206740000	153540000	75618000	507640000	276780000	984990016	168390000	331849984	116050000	68369000	516420000	203650000	211550000	290160000	140570000	149940000	309700000
A0A087WZQ0;P24522-2;P24522	0	0	0	0	0	0	0	875230016	0	0	0	0	0	0	0	0	0	0	0	0	0	0	0	0	0	0	0	0	0	0	0	0	0	0	0	0	0	0	0	0	0	0	0	0	0	0	0	0	0
A0A087WZQ7;Q9H115-3;Q9H115-2;Q9H115	0	0	0	0	0	0	0	0	0	0	0	0	0	0	388969984	1892099968	899240000	530480000	332089984	101660000	270969984	621310016	0	328550016	230020000	0	0	0	655750016	0	2926500096	672329984	596569984	0	0	402449984	669150016	0	0	0	0	963969984	2160600064	877400000	0	1719100032	661369984	0	286400000
A0A087WZR4;H0Y4U3;A0A3B3ISU3;M9MML6;O75015;E9PNY5;A0A087WU90	0	0	0	0	0	0	0	0	0	0	0	0	0	0	0	0	0	0	0	0	0	0	0	0	0	0	0	0	0	0	0	0	0	0	0	0	0	0	0	0	0	0	0	0	0	0	0	166730000	0
A0A087WZT0;M0QZ22;Q5PRF9;M0QY61;M0R0X3;M0QXV2	0	0	0	0	0	0	0	0	0	0	0	0	0	0	27872000	0	36084000	20314000	0	34271000	33853000	0	35352000	34848000	28793000	36059000	0	0	0	0	28381000	0	0	0	0	33006000	32669000	37622000	0	0	0	45687000	23922000	0	0	0	34702000	0	0
A0A087WZT3;Q9H3K6;H3BV85;H3BTW0;A0A0B4J295;H3BVE0;Q9H3K6-2	0	0	51849000	42815000	0	0	0	0	51352000	0	0	22138000	84195000	0	63808000	28990000	0	0	0	0	41622000	18126000	0	28031000	36822000	52535000	0	0	0	0	26763000	16040000	0	0	0	0	0	0	0	0	0	36714000	0	0	0	27892000	60536000	0	39712000
A0A087WZV0;O43314-2;O43314;H0Y9S9;D6RBU4;F8W9A8;B7WPL9;Q6PFW1-6;Q6PFW1-5;Q6PFW1-7;Q6PFW1-4;Q6PFW1-3;Q6PFW1-2;Q6PFW1	0	69204000	83794000	0	0	0	0	114750000	33756000	38409000	0	30787000	106690000	29684000	37673000	92956000	86227000	42020000	71552000	136310000	57753000	27348000	54890000	110320000	0	123250000	70263000	45346000	16585000	0	27717000	102440000	46087000	53955000	35231000	72742000	37783000	28416000	0	24128000	78910000	62625000	0	32014000	113780000	87995000	118290000	169800000	83043000
F5H3Q5;A0A087WZY5;F5H851;A8MXH5;Q14031-2;Q14031	11523000	0	386150016	284550016	293020000	1155699968	935720000	107700000	73806000	443070016	388080000	0	185310000	105890000	150650000	0	115890000	0	0	194660000	0	127470000	87711000	54211000	122140000	0	35560000	158090000	118530000	1349200000	0	378360000	0	252180000	0	253090000	55995000	0	274350016	246150000	799630016	0	0	0	127320000	0	0	0	158720000
J3KPF9;A0A087X011;E9PES4;Q9Y496;H7C2F6	14664000	31581000	17268000	45011000	0	2334700	0	39357000	12633000	0	0	0	0	16056000	120090000	78146000	0	7281400	0	0	45676000	0	50617000	66679000	0	0	43030000	0	0	0	15930000	0	9727200	58566000	15914000	63252000	0	0	0	21823000	99754000	0	48879000	0	66934000	57173000	0	35097000	84337000
Q9Y3A5;A0A087X020;F8WE72	61196000	91634000	122610000	605900032	157530000	221510000	264350000	111760000	409220000	120890000	92844000	81184000	263350000	82465000	290270016	171120000	71628000	72891000	131060000	45260000	166470000	89634000	87945000	181870000	115450000	117420000	147950000	123900000	77703000	190540000	79292000	60535000	83397000	251640000	115390000	75576000	165740000	116710000	57721000	81334000	21016000	277240000	157950000	62244000	703569984	405190016	49482000	381350016	288729984
A0A087X091	0	46222000	128320000	110910000	56003000	107710000	10556000	112200000	131120000	41285000	19125000	35343000	83476000	75209000	121190000	100590000	54308000	36177000	27427000	205070000	82752000	86187000	120060000	145270000	7050400	65465000	87698000	84790000	46095000	80480000	44345000	108200000	57372000	120810000	171250000	96832000	24844000	94717000	121440000	50181000	156300000	154770000	108460000	52802000	145850000	118310000	32229000	0	67245000
A0A087X0A8;Q99715-2;H0Y4P7;H0Y991	0	0	2919200	0	0	0	3871400	0	0	0	4288100	0	0	0	0	0	0	0	0	0	0	0	0	0	0	0	0	0	0	0	0	0	0	0	0	0	0	0	0	0	5720600	0	0	0	0	0	0	0	0
A0A087X0D5;P09668;E9PKT6;A0A3B3IRM7	49421000	119390000	0	61000000	73455000	0	0	15894000	127100000	128920000	0	74875000	264610000	141130000	0	114270000	65044000	37583000	22935000	0	50263000	29168000	0	74512000	0	99303000	0	16388000	155630000	13442000	44034000	115150000	71826000	43191000	38761000	0	75067000	134760000	0	124250000	0	10605000	146730000	0	0	33238000	0	0	0
A0A087X0H9;Q5T8P6-5;Q5T8P6-4;Q5T8P6-3;Q5T8P6-2;Q5T8P6;E2PSN0	0	0	0	0	0	0	0	0	0	0	0	0	0	5241900	2553000	3814100	0	0	2734500	0	2137100	0	0	0	0	3884900	0	0	6114400	0	3643500	0	4116300	0	0	2175900	0	0	0	0	0	0	2996900	0	0	0	0	0	0
A0A087X0I3;B4E3Q4;Q9NZK5;A0A3B3IT96;Q9NZK5-2	0	0	0	0	6191600	0	0	5236600	0	0	0	0	0	0	4944400	0	4556200	0	0	0	0	0	0	0	0	0	0	0	97891000	0	0	14847000	0	0	0	0	0	0	0	0	0	0	0	0	0	0	0	0	35454000
Q9UHV8;A0A087X0J5;M0R015	0	0	10215000	0	0	25974000	0	0	0	0	0	0	0	0	0	11212000	0	0	0	0	49669000	6983100	0	0	2759800	6157400	851070	22322000	12513000	0	0	0	0	0	14513000	0	0	13356000	12265000	0	0	0	0	0	12766000	0	11287000	0	88506000
A0A087X0K0;P39059	2216399872	354440000	6506399744	2005100032	6385099776	3336499968	3045199872	1190000000	606409984	8652699648	31510999040	4690200064	2265799936	0	3157700096	1591200000	11438000	9809699840	105580000	13345000448	3009799936	1560999936	2066599936	475700000	1355200000	3545100032	1876700032	3232300032	3334700032	4250500096	1176300032	1760700032	891580032	11432999936	562400000	738680000	1720600064	1882300032	88010000	1430000000	4770699776	162860000	539209984	1757600000	16811000	1381100032	2092000000	15116000256	1494499968
E7EVY0;A0A087X0L7;J3KNA0;Q15070-2;Q15070;C9JC63;Q15070-3	25153000	0	0	0	17406000	0	0	0	0	0	0	0	0	0	14422000	12260000	22227000	20215000	8998300	0	11953000	23862000	6289700	0	0	0	0	0	23784000	0	0	6879300	0	13283000	0	14420000	9448100	22770000	0	40319000	0	27841000	10214000	0	5083800	0	24672000	0	7202800
A0A087X0M4;Q9BWU0;H7C256;A0A087WWF4	45823000	35422000	44083000	39277000	24006000	27738000	70735000	39633000	20295000	0	0	0	19829000	23889000	24512000	41982000	30641000	40368000	32280000	52271000	29196000	32147000	17491000	51171000	31091000	62356000	43380000	57775000	25598000	0	49361000	16387000	29402000	75411000	20611000	66491000	56495000	49368000	53950000	62670000	0	13874000	84466000	0	0	0	0	0	0
Q9NR80-3;E9PEM0;Q9NR80;Q9NR80-4;A0A0C4DFY6;A0A087X0P1;E7EV07;H0YCT6;A0A0A0MRY4;J3KQJ8;A0A1B0GTF0;E9PFR9;Q96N96-3;Q96N96-4;Q96N96-5;Q96N96;Q96N96-6;Q96N96-2	0	0	0	0	0	0	0	0	0	0	0	0	0	0	0	0	0	0	0	0	0	0	0	0	0	0	0	0	0	0	0	0	0	0	0	0	0	0	0	0	0	0	0	0	0	0	0	60457000	0
A0A087X0Q1;Q7Z739;A0A024R7W5;A0A087WY31;A0A087X0C3;S4R373	0	47418000	0	0	44972000	49417000	0	0	0	77568000	29902000	32937000	0	62864000	57019000	49852000	44739000	67315000	52472000	24332000	51027000	52808000	35741000	0	38828000	0	53610000	107040000	81377000	0	48831000	31581000	36550000	76671000	0	69607000	56633000	77839000	0	0	0	21951000	55139000	38546000	61847000	45652000	0	54037000	0
A0A087X0Q9;Q9BVL4	39898000	48224000	44170000	0	0	0	149840000	96933000	0	0	14836000	0	0	0	25160000	87423000	44617000	14853000	19523000	11647000	35426000	19863000	24540000	39543000	28822000	47488000	51683000	93011000	38253000	0	64585000	1249700	0	46370000	0	28423000	0	75762000	31745000	44798000	12388000	20450000	66649000	0	29931000	35152000	22333000	60894000	70197000
A0A087X0R6;Q9UMY4;Q9UMY4-1;Q9UMY4-3	33498000	9715600	13177000	42443000	30992000	59025000	0	67037000	147770000	176280000	21385000	72909000	67601000	16199000	12145000	65523000	58782000	29971000	17591000	11683000	23638000	45851000	0	58446000	29513000	46149000	79030000	71873000	46889000	52600000	66515000	30188000	42060000	35766000	51840000	18189000	53479000	25180000	22914000	7889200	43996000	131520000	23390000	18528000	48806000	48448000	31963000	0	55601000
A0A087X0R7;Q9H4L4	0	0	0	0	24483000	0	0	0	0	6676700	0	0	0	0	0	0	0	0	0	0	0	1407600	30838000	0	3429600	10190000	0	0	0	0	0	5265900	6078700	0	0	0	0	0	0	0	0	0	0	0	0	0	3146900	0	0
A0A087X0T3;A7E2Y1	0	0	0	17066000	0	0	0	867400	12899000	0	33625000	0	0	0	0	0	0	44352000	0	0	0	0	0	0	0	0	0	0	33812000	0	0	0	0	6674800	0	0	0	0	0	0	0	0	38230000	0	0	0	0	0	0
A0A087X0V5;P29728-2;P29728;F8W1C5;P29728-3	0	0	0	0	47636000	79933000	0	0	208970000	320129984	92620000	91083000	71703000	109100000	239780000	69158000	51803000	119430000	96372000	376249984	441620000	0	151810000	147960000	64110000	385260000	110330000	165500000	211720000	89930000	93615000	109820000	69374000	129230000	77336000	30982000	551320000	162650000	0	0	0	45418000	105600000	83658000	205960000	292520000	0	267990000	0
A0A087X0W7;A0A087WT95;P49753;Q86TX2;G3V4F2;P49753-2;A0A2R8Y7H3	385590016	102160000	0	0	228760000	63229000	0	251730000	165980000	145430000	417440000	133290000	0	191730000	159440000	400030016	91760000	222990000	119320000	277369984	191280000	166220000	121140000	249600000	364400000	228680000	249370000	308569984	289209984	42801000	603710016	235170000	132220000	241550000	171930000	716750016	265740000	581830016	0	294030016	326150016	115380000	424720000	204810000	255130000	329529984	140420000	262750000	196220000
A0A0G2JN29;A0A087X117;Q15155;A0A0G2JP90;A0A087WW46;H3BUC9;H3BPS9;I3L0Q6;H3BTW1	0	10168000	0	0	0	13005000	0	14669000	0	10895000	0	16988000	0	0	16531000	9149500	7378200	12655000	8056500	0	0	11607000	19240000	0	0	0	0	0	0	0	16812000	22361000	23088000	0	10067000	0	0	0	0	0	0	28932000	0	11128000	0	0	12523000	0	0
A0A087X188;Q9UBW5-2;Q9UBW5-3;Q9UBW5;S4R418	0	0	0	0	0	0	0	9559000	0	7545200	0	0	0	0	0	0	0	0	0	11796000	10637000	0	0	0	12039000	0	0	0	8415300	0	0	0	9585100	0	0	0	0	14014000	0	0	0	0	9915100	0	0	0	0	239380000	106750000
A0A087X1E4;P53365-3;P53365;E9PRV8;P53365-2;E9PPY7	2905500	9048900	0	1685000	5109600	8216000	304670	6966700	3109500	3160300	885280	0	2038500	0	0	5825800	5890800	0	1937300	0	0	9038800	0	0	0	2874700	3036200	4326300	10650000	1905700	3066900	5234000	0	434510	4496500	1095200	0	1204700	3410400	1887400	0	7110400	1389600	0	0	7001000	3909500	0	1699600
A0A087X1G7;O60613;A0A0J9YX89;A0A3B3IT39;A0A087WXL0;A8MZD0;O60613-2	159810000	141750000	264760000	241080000	369620000	195460000	164820000	331769984	330600000	533160000	514209984	270500000	239800000	204730000	198610000	318360000	292660000	356720000	209740000	244170000	233840000	198990000	148560000	380720000	239250000	275790016	289100000	242620000	257160000	76568000	259250000	246640000	225140000	185080000	270889984	210880000	348750016	294230016	207900000	359710016	365840000	177200000	243970000	291060000	298920000	292860000	301550016	278510016	299360000
A0A087X1H5;Q15057;A0A0U1RQT1;H7C3K3;C9J8L1;A0A5F9ZHJ9;H7C3Q8	29560000	12023000	49563000	57581000	30812000	13170000	69444000	38285000	0	37635000	0	0	21243000	0	0	18047000	33213000	30721000	41905000	69486000	51969000	36482000	21600000	114790000	71297000	41983000	52879000	49566000	30516000	0	44536000	0	54216000	55268000	33277000	85060000	58542000	71120000	0	49975000	0	30194000	25070000	23219000	67609000	28437000	56193000	242830000	102700000
A0A087X1J7;P22352;H0YBE4;Q6NXQ3;E5RG32;H0YC19	2836900096	3667200000	6359099904	7899500032	2753400064	2761100032	7688699904	7091800064	1891200000	445329984	4248399872	1014700032	1778099968	2025699968	1614099968	8330599936	1221100032	1128400000	4105900032	5687300096	3000999936	1009699968	3168499968	3575699968	6188899840	2195699968	2590899968	3967200000	2814899968	16588000256	1009900032	3924400128	3623099904	1866700032	3797900032	1474200064	2772300032	1965100032	6164299776	6972899840	10739999744	2414200064	887260032	3042200064	2757900032	1691699968	2064899968	1213100032	4209400064
A0A087X1K9;E5RGR0;O75608-2;E5RJ48;E5RI35	0	0	0	0	0	23897000	0	0	0	0	0	0	0	0	0	0	0	0	0	0	0	0	0	0	0	0	0	0	0	0	0	0	0	0	0	0	0	0	0	0	0	0	0	0	0	0	0	0	0
A0A087X1L8;K4DIA0;O75144-3;O75144;O75144-2	0	0	0	0	0	21535000	13366000	0	0	21152000	0	0	0	9717100	24469000	0	39503000	22165000	81470000	0	0	116990000	0	0	0	0	0	0	15599000	0	0	22267000	28668000	0	0	0	0	14949000	0	0	0	40526000	0	53296000	0	0	0	0	0
F8W8P5;C9IYE1;A0A087X1P3;Q86UW7-3;Q86UW7-2;Q86UW7	0	0	0	0	0	0	0	0	0	0	0	0	0	0	0	0	0	0	0	0	0	0	43064000	0	0	0	0	0	9067600	0	9887600	0	0	0	0	5330700	0	16579000	0	0	0	0	19434000	0	0	25093000	0	0	0
A0A087X1P5;J3KQ34;Q9H9Q2-2;Q9H9Q2;J3QT73;J3QT95;J3KQ41;Q9H9Q2-3	17736000	0	0	0	0	0	0	35341000	0	9444700	12052000	9308900	0	0	7037400	0	0	0	17875000	30255000	9321600	11864000	9469700	0	0	0	44300000	0	0	0	11452000	3727900	6168900	0	0	10948000	7021000	0	0	0	0	15985000	4771600	10917000	25764000	0	0	0	0
A0A087X1T7;H0YMF1;P16112-3;P16112-2;P16112;Q6PID9;A0A5K1VW97	0	0	41329000	0	0	0	0	0	0	0	0	0	0	0	0	116080000	0	0	0	655139968	0	0	0	0	0	0	0	0	0	47500000	0	0	0	0	0	0	0	0	0	0	206700000	0	0	0	0	0	0	0	0
A0A087X1U1;F5GXM9;E7EUN2;Q9UPQ3-2;Q9UPQ3;A0A0D9SFU9;Q8TF27;A6NIR3	0	0	0	34283000	0	0	0	0	0	0	0	0	0	0	0	0	14538000	15364000	0	18650000	25687000	0	0	34288000	0	0	18978000	26914000	0	0	0	0	0	0	0	35336000	0	15538000	0	0	0	0	0	18876000	23006000	0	0	0	0
A0A087X1W8;A0A0A0MTJ8;X5DQS5;Q9BY67-5;Q9BY67;Q9BY67-4;Q9BY67-3;A0A087X0T8;Q9BY67-2;F5H125;H0YG94;F5H8J9	510720000	522550016	980449984	400670016	1002499968	625750016	598230016	1188700032	309420000	467800000	293660000	215420000	157260000	252830000	521310016	421980000	549180032	1109799936	625260032	0	446769984	704569984	300020000	376320000	741720000	412300000	475150016	357729984	280369984	269790016	515440000	345500000	374720000	1773900032	351590016	1092400000	523270016	384609984	531430016	678240000	996950016	336800000	173650000	462689984	550940032	817280000	205240000	22318000	162880000
A0A087X1Z3;Q9UL46;H0YM70;H0YKU2	113200000	278769984	326820000	224970000	355710016	509249984	0	366280000	403990016	1106099968	289990016	89611000	474280000	283550016	193740000	197420000	182960000	413380000	191320000	457649984	377430016	295369984	157760000	431329984	443540000	563089984	487980000	242350000	187120000	0	143510000	235950000	341760000	187080000	228520000	147970000	473820000	246770000	254460000	152920000	453830016	483500000	312520000	309150016	446729984	198530000	323830016	694910016	288460000
A0A087X232;P09871;F8WCZ6;H0Y5D1;F5H7T4;B5MCV4;C9JMA2	570009984	657779968	505820000	352529984	405390016	229670000	1248600064	579289984	23190000	397040000	1104700032	112760000	295809984	343160000	382670016	1128099968	127210000	624760000	830620032	1676400000	696259968	496670016	476200000	962809984	1076800000	225500000	15321000	85032000	449100000	520929984	426150016	390209984	1032200000	605760000	758480000	19443000	749390016	465860000	575830016	970099968	479350016	215520000	73064000	915880000	670449984	789219968	771790016	2107100032	990849984
A0A087X256;Q2M389;Q2M389-2;F8W1W1;F8VYH7;F8VNZ5	222740000	285560000	399840000	431809984	455569984	346089984	320740000	494400000	274430016	289289984	243440000	315580000	105320000	425700000	374180000	425809984	502800000	303620000	407030016	616460032	489729984	466040000	682670016	606030016	299929984	661950016	471400000	402409984	330070016	251860000	397350016	530289984	425430016	465350016	353750016	647100032	462590016	374449984	573870016	384620000	608049984	322169984	158830000	442350016	532660000	520800000	480830016	1010200000	393870016
A0A087X279;P09913	19762000	17776000	0	8280500	16928000	16554000	0	19117000	0	0	0	0	0	0	0	0	0	0	3682300	0	5226800	0	0	0	0	0	4324500	0	0	0	0	0	0	0	14005000	0	26292000	13802000	27932000	0	8481000	0	0	0	0	22969000	0	0	0
A0A087X2H1;Q9ULT8;H0YJP0;G3V4V5;H0YJV8;A0A087WVU6;H0YJD4	0	0	0	0	0	0	0	20837000	0	0	0	0	0	0	0	16087000	0	14472000	0	56305000	18674000	0	0	0	0	0	0	18398000	0	0	0	0	0	0	0	34709000	0	0	0	0	0	17824000	0	0	22162000	0	0	0	0
A0A087X2I1;P62333;H0YJC0;H0YJS8;H0YJX2;H0YJT1;H0YJE9	688609984	603809984	1319699968	982040000	790700032	798910016	576809984	823249984	640190016	934670016	1275200000	851059968	962920000	681820032	823840000	919209984	1064700032	898560000	897070016	1872199936	1076499968	842800000	1110300032	1319100032	1124099968	1236400000	897619968	1234899968	607470016	430920000	1187200000	839630016	832480000	956310016	1076400000	1128700032	1042300032	1076999936	985820032	628940032	1527800064	1083000064	810270016	1140800000	1319399936	757830016	1928999936	2300499968	1289600000
A0A096LNH6;Q14185	54602000	225350000	189480000	106210000	83573000	57022000	87980000	220330000	61167000	123330000	102640000	66546000	231950000	103190000	275180000	140950000	107800000	75650000	86359000	154110000	166100000	155760000	214390000	321480000	242750000	203860000	150320000	188430000	64679000	25215000	105550000	64383000	37767000	259130000	60071000	227120000	97844000	197660000	210300000	74042000	212190000	145600000	170130000	57252000	190210000	254950000	77613000	206850000	107630000
A0A096LP02;A0A096LNV3;Q9Y508-2;Q9Y508;A0A096LNT1;A0A096LNN8;A0A096LPF9	0	0	0	16307000	19284000	0	0	0	0	9816400	0	0	12357000	0	0	0	0	0	0	0	0	0	0	0	0	0	0	0	0	0	0	0	0	0	0	0	0	0	0	0	0	0	0	0	0	15018000	0	0	11767000
A0A096LP25;A0A096LNZ0;Q6ZSR9	0	0	0	0	0	0	0	0	0	0	0	0	0	0	0	0	0	0	0	0	0	0	0	0	0	0	0	0	0	0	0	0	0	0	0	0	0	0	0	0	0	0	0	0	0	28085000	0	0	0
A0A096LP69	0	27190000	0	0	0	21936000	0	11415000	0	10738000	0	29805000	5599100	0	0	35204000	13313000	9239500	0	0	3177700	4458000	60674000	0	0	6193900	5498300	0	0	0	14677000	13230000	0	0	0	0	1666200	0	0	0	0	14125000	4763100	26807000	0	44033000	7452400	0	2187400
A0A096LPE2;P35542	0	0	13299000	46533000	0	0	0	0	36789000	0	0	0	28085000	0	0	36086000	14801000	0	0	20223000	0	0	4833000	38992000	32184000	0	0	0	0	146880000	0	0	0	0	0	0	37199000	0	30027000	0	13546000	0	0	54095000	33829000	22077000	24668000	88243000	60732000
A0A096LPI6;P0DPI2;A0A0B4J2D5;A0A096LNH5;H7C1F6;H7C2G3;P0DPI2-2;A0A0B4J2D5-2;A0A096LP73;A0A2R8YDR7;F2Z2Q0;A0A096LP12;A0A096LNJ1;A0A2R8Y6K9	1053400000	1272700032	1247800064	988620032	986030016	659219968	1072099968	746129984	890400000	790449984	1214400000	1280400000	1333600000	1366800000	1266700032	1111200000	976849984	1269100032	816369984	480249984	931120000	1064400000	997809984	1339500032	226980000	880800000	804040000	1245500032	1185100032	953729984	1451800064	1148899968	1413600000	1049600000	844880000	1541500032	941200000	1365200000	734590016	1377299968	1252400000	887299968	1169400064	1241100032	842280000	1452300032	632310016	330900000	1047600000
A0A0A0MQR7;P19388;A0A087WVZ9;A0A087WWX0;A0A087WVN5	35633000	16824000	40012000	23443000	25125000	33533000	51709000	24341000	24653000	0	41079000	0	0	0	17647000	28096000	31289000	56488000	62114000	0	34916000	23844000	15598000	47059000	0	63418000	42076000	76803000	32227000	0	71354000	0	0	21495000	0	51615000	0	31768000	31982000	41998000	0	0	69323000	21100000	0	24413000	0	0	53587000
A0A0A0MQS1;Q53H96;Q53H96-2;B5MD87	0	16663000	27500000	67145000	43533000	24483000	33284000	9330400	19220000	0	45334000	0	11631000	0	36087000	34864000	0	0	0	0	0	0	32520000	25091000	22839000	41406000	0	0	0	68695000	0	0	0	31688000	0	0	0	0	40353000	0	45644000	0	0	0	0	0	28964000	0	30240000
P14061;A0A0A0MQS7;B4DU11	19238000	427590016	689449984	12614000	105500000	967120000	24250000	738240000	379089984	37625000	461729984	353720000	630310016	0	33603000	161750000	958280000	257020000	83890000	388790016	1005100032	606209984	27288000	21167000	463040000	263850000	55570000	299420000	326129984	69294000	183680000	70744000	560200000	0	348320000	0	0	315830016	623200000	24579000	48780000	0	0	0	498520000	0	879249984	2058499968	2139299968
A0A0A0MTC7;A0A0A0MQS9;Q16363-2;Q16363;A0A494C139;H0Y351;H0YAQ5;H0YAP9;A0A494C1K8;E5RFQ2	2119100	4090000	3626599936	92956000	694739968	27064000	26487000	81729000	0	103290000	3331500032	26567000	86045000	0	39182000	216110000	3459300	265860000	16648000	3435000064	97616000	0	177220000	45076000	0	141930000	62826000	108270000	12559000	637510016	62816000	5080500	8165500	165550000	23541000	3424600	46874000	3640900	0	7492900	167290000	0	0	2459600	0	19901000	0	2388800000	45557000
U3KQC1;A0A0A0MQU0;Q9BV38;K7EIR0;K7EML4;A0A087X237;K7EKX5;U3KQK3	0	258700000	88398000	44823000	225830000	69573000	81973000	112280000	116390000	403249984	109840000	124210000	109890000	54780000	102350000	227490000	150220000	193130000	63440000	44912000	71135000	148250000	149720000	65530000	39355000	269710016	214020000	213000000	321620000	105260000	296300000	250990000	72152000	161370000	142260000	227150000	73123000	71944000	157630000	104330000	0	127970000	224440000	171060000	83638000	127910000	211760000	11925000	137210000
A0A0A0MQU4;Q96I15-2;Q96I15;C9JNL5;H7C3V9;H7C277	0	0	0	0	0	0	0	0	0	0	0	0	0	0	0	40861000	0	0	65462000	41339000	0	0	0	0	0	0	0	0	0	0	0	26154000	34702000	0	0	29188000	0	0	0	0	0	0	0	28996000	0	0	0	0	0
A8MXZ9;A0A0A0MQU5;Q14896-2;Q14896;F5GZR4	0	0	0	174400000	0	0	0	0	0	0	0	0	0	0	0	0	0	0	0	0	0	0	0	0	0	0	0	0	0	0	0	0	83967000	0	0	0	0	0	0	0	0	0	0	0	0	0	0	0	0
A0A0A0MQV6;P09038-2;P09038-3;P09038-1;P09038	0	21328000	0	20393000	25690000	0	55519000	32344000	13269000	8733700	50192000	0	22673000	0	28834000	13798000	15784000	0	0	0	0	18986000	9481700	0	31115000	58987000	20818000	0	25336000	18351000	0	12896000	0	65534000	16212000	0	50423000	30547000	0	34091000	123250000	11570000	0	0	0	21076000	20274000	0	0
A0A0A0MQX2;Q9HD23-2;Q9HD23	0	0	0	0	0	0	0	0	0	0	0	0	0	0	0	0	0	0	0	0	0	0	0	0	0	0	0	0	0	0	0	0	0	0	0	23865000	0	0	0	0	0	0	0	0	0	0	0	0	0
A0A0A0MQZ4;Q8N3J5;V9GY69;V9GYZ5;Q8N3J5-2	0	0	0	0	0	0	0	0	0	0	0	7499100	0	0	0	0	0	0	0	0	0	4906500	0	0	0	0	0	0	0	0	2333000	1835500	0	0	0	0	0	0	0	0	0	0	0	0	0	0	0	0	0
H3BM50;H3BPU5;H3BPT1;H3BN58;A0A0A0MR05;Q9BVC4;H3BR38;H3BR25;H3BSZ4;Q9BVC4-4;Q9BVC4-5;H3BQ74;I3L2E7	0	0	0	0	0	0	0	0	0	0	0	0	0	0	0	0	0	0	0	0	0	0	10451000	0	0	0	0	0	0	0	0	0	0	0	0	0	0	0	0	0	0	0	0	0	0	0	0	0	0
A0A0A0MR07;P15498;P15498-2;F5H5P4;Q96D37;H0YDG2	0	0	0	0	8516000	0	0	0	0	0	0	0	0	0	0	0	0	0	0	0	0	0	0	0	0	0	0	0	22397000	0	0	0	0	0	0	0	0	0	0	0	0	0	0	0	0	2611600	424329984	1250499968	61642000
A0A0A0MR09;P43378	0	0	0	0	0	0	0	0	0	0	0	0	0	0	0	0	10035000	0	8501300	0	0	0	15009000	0	0	14105000	0	9719700	0	0	0	0	0	0	0	23859000	0	0	0	0	0	0	27271000	0	0	0	17255000	0	0
A0A0A0MR36;Q9ULV0-2	27407000	13185000	0	34507000	24851000	0	0	0	39016000	0	23783000	26614000	0	0	29168000	0	0	25928000	15346000	0	21634000	26120000	19741000	21435000	0	23598000	31218000	36544000	34911000	0	18119000	0	0	43046000	0	21425000	17420000	32609000	0	34614000	0	0	0	13266000	0	0	0	0	0
A0A0A0MR51;O60427;H7C2V0;F5H3P6;F5H3U5;O60427-2	0	0	0	0	0	0	0	0	0	16874000	13818000	0	0	0	0	0	0	0	0	0	0	0	0	0	0	0	0	0	47922000	0	0	0	0	0	0	0	0	0	0	0	0	0	0	0	0	0	0	199790000	0
A0A0C4DG68;A0A0A0MR59;Q8TB72-2;Q8TB72-4;Q8TB72-3;Q8TB72	0	0	0	0	0	0	0	66139000	0	0	0	0	0	0	38871000	0	24703000	88283000	73322000	43938000	36044000	10968000	0	0	0	0	0	0	14400000	0	30469000	0	0	0	0	132100000	74270000	0	0	121330000	0	14694000	0	0	0	0	0	0	0
A0A0A0MR61;Q6UWY2	0	0	0	0	0	0	0	0	0	0	0	0	0	0	0	0	0	0	0	0	0	0	0	0	0	0	0	0	0	0	0	0	0	0	0	0	0	0	0	0	0	0	0	0	0	0	0	117460000	92447000
A0A0A0MR74;O75907	84870000	67975000	38432000	7219100	46012000	20322000	25724000	47897000	20643000	20397000	27812000	28733000	26721000	76098000	51694000	68035000	45530000	40222000	97655000	0	61908000	83344000	56588000	0	0	50234000	60885000	53912000	87316000	0	76788000	50214000	26414000	52848000	57513000	100120000	36261000	101760000	52118000	49734000	0	54977000	111550000	33569000	47032000	69452000	40964000	0	30008000
Q12791-5;A0A1W2PNW6;A0A1W2PRE5;H0Y379;Q5SVK0;A0A1W2PRX6;A0A1W2PQ93;A0A1W2PP26;A0A1W2PRG5;B7ZMF5;Q5SVJ7;A0A1W2PR56;A0A1W2PP06;A0A1W2PPY5;Q5SVK5;A0A1W2PNH9;A0A1W2PNY9;A0A0A0MRR0;A0A1W2PQA0;A0A1W2PRB0;Q5SVJ9;A0A1W2PR62;A0A1W2PPZ1;A0A1W2PRN5;A0A1W2PPX7;A0A1W2PRV4;A0A1W2PQ61;H0Y382;A0A1W2PP94;A0A1W2PPS2;A0A1W2PSD3;A0A1W2PQK5;A0A1W2PRJ1;A0A1W2PNY8;J3KQ16;S4R2X4;A0A0A0MRC3;A0A1W2PQ53;A0A1W2PQU4;D5MRH1;A…	0	0	0	0	0	0	0	0	0	0	104460000	0	0	0	0	38877000	0	32604000	27846000	0	27589000	0	0	0	0	0	0	0	25360000	0	0	0	26181000	0	0	37969000	0	0	0	0	0	27334000	56382000	26866000	0	0	0	0	0
P49406;A0A0A0MRF4;S4R3W9	0	0	0	0	0	0	0	22519000	0	0	0	37497000	0	19065000	0	0	0	35589000	0	0	0	22338000	6945800	0	0	31172000	0	14312000	0	0	0	11486000	0	0	0	24416000	7465100	17657000	0	0	0	0	0	0	0	0	0	0	0
A0A0A0MRF6;Q99996-5;Q99996-3;Q99996;Q99996-1;Q99996-6;A0A0A0MRE9;A0A087WX84;Q99996-4;H7BYL6;H7BZV6;A0A2R8Y590;Q6PJH3;H0Y6Q0	81482000	66306000	89860000	79570000	62712000	37343000	141580000	66028000	56025000	58825000	80766000	72189000	23627000	31394000	35397000	61352000	37912000	66984000	0	138210000	93629000	36096000	62332000	60820000	109550000	72800000	146690000	111830000	70047000	85425000	37520000	36144000	37183000	193260000	42189000	118230000	94581000	102000000	48898000	33972000	0	49626000	101860000	0	0	0	59310000	0	0
A0A0A0MRF9;P16885;H3BQV5;H3BPZ3	0	0	0	0	0	0	0	0	0	0	0	0	327140000	0	0	0	229670000	183410000	0	53538000	1387399936	128170000	0	567219968	225120000	0	0	0	183860000	0	201020000	350200000	969009984	0	0	0	523790016	0	0	0	0	566449984	0	428620000	0	0	462600000	0	0
A0A0A0MRI2;Q9UNH7;Q9UNH7-2;G3V5X9;H0YJF8;G3V4Z5;G3V2U1;G3V5U2;Q86XE0-2;Q86XE0	156870000	124820000	272140000	378870016	254470000	252360000	354400000	219850000	325809984	445600000	235210000	191220000	234660000	78986000	204030000	259880000	233530000	173060000	158030000	315280000	285089984	169890000	105510000	312750016	295020000	375020000	261910000	280710016	242410000	307500000	323110016	172950000	206040000	390950016	139560000	176930000	165290000	324609984	217140000	232570000	720049984	202820000	182660000	196780000	501449984	172160000	176300000	435740000	325720000
A0A0A0MRJ0;Q5VT25-3;Q5VT25-4;Q5VT25-5;Q5VT25;Q5VT25-2;Q5VT25-6;H0Y6V3;H0Y7V8;A0A0A0MRJ1;H0Y5V1;H0Y6R0	30194000	13225000	0	18954000	111320000	0	46029000	0	11435000	101800000	0	75753000	0	0	0	22140000	11956000	37522000	0	69927000	31559000	46906000	12131000	63933000	0	62736000	46773000	59171000	15194000	0	19692000	9507500	0	115810000	0	31023000	21636000	24382000	16968000	0	116110000	0	44099000	0	0	0	0	0	0
A0A0A0MRJ6;H7BY58;P22061;P22061-2;F6S8N6;A0A3F2YNX8;C9J0F2;F8WDT3;F8WAV5;F8WAX2;H7C4X2	742409984	737900032	1269900032	1444800000	689859968	1171500032	902780032	727400000	1120099968	781550016	651289984	938190016	1206200064	905040000	653870016	1024000000	581249984	829080000	638400000	1229600000	670529984	886769984	157580000	1153200000	1297799936	974160000	877400000	973340032	417620000	557809984	1078099968	395620000	668529984	818950016	828819968	586150016	713600000	783049984	521260000	840830016	1921799936	877849984	665790016	571049984	1123600000	826769984	770849984	1308099968	1123500032
A0A0A0MRJ7;P12259	52570000	12303000	0	0	0	0	12959000	0	0	0	1138300032	0	0	0	3217100	475880000	0	45830000	8029500	886780032	51494000	5579300	41560000	0	72974000	0	0	0	0	3473900	10786000	0	0	0	0	0	13080000	9716900	39450000	65884000	65090000	10126000	0	11765000	0	0	0	228410000	8310800
A0A5F9ZHZ6;A0A0A0MRL7;P55210-4;P55210;P55210-3	0	0	0	0	0	0	0	0	1816700	0	0	0	0	0	1492300	1581200	0	3614900	0	0	546760	0	0	0	0	1652000	1293400	1369200	1459300	0	1654400	0	1553200	0	0	0	0	0	0	0	0	2316600	0	0	0	0	4876600	0	0
A0A0A0MRM8;Q9UM54-6;A0A1Y0BRN3;Q9UM54;Q9UM54-1;Q9UM54-4;Q9UM54-2;Q9UM54-5;E7EW20;A0A590UJ40;A0A590UKB0;A0A0D9SGC1;A0A590UJ75;A0A590UK22;A0A590UK86;A0A5F9ZI03;A0A590UJY4;A0A590UK71;A0A590UJW9;Q5JVM0;A0A590UJ48	1770499968	1871699968	1848999936	1910200064	2073200000	2180800000	3173100032	2009699968	1149900032	694870016	1119299968	1692600064	2729499904	2020600064	2310299904	1951000064	2137900032	1549400064	1895600000	1711000064	2054599936	2057699968	1664899968	1610899968	1961900032	2726599936	2329700096	2774899968	1539699968	2243000064	1255200000	1346899968	1642700032	1974400000	2278599936	2052700032	2308300032	3077799936	3453100032	2314899968	2173299968	1879900032	2033900032	940240000	2013900032	1848899968	982160000	219010000	2240999936
A0A0A0MRM9;Q14978;Q14978-3;Q14978-2;S4R349;S4R402;S4R341	89530000	94308000	107190000	102060000	163910000	49951000	116720000	178920000	44907000	34354000	291220000	90086000	137730000	184910000	91577000	156950000	83103000	180200000	154910000	391369984	202380000	124430000	201770000	222860000	221680000	266600000	152100000	135000000	77012000	92112000	87753000	62770000	146440000	203620000	103940000	181200000	234330000	150950000	126430000	203550000	182460000	152170000	234040000	60835000	169920000	83974000	58991000	18849000	83936000
A0A0A0MRN5;Q9NZT2-2;Q9NZT2;A0A087X028	0	21872000	18668000	19442000	0	0	0	9308600	12925000	0	0	0	0	0	0	0	0	0	0	0	0	0	0	0	0	0	0	0	0	0	0	0	0	0	12096000	0	0	25288000	0	0	23352000	0	0	0	0	0	0	270620000	0
A0A0A0MRP6;B7ZLQ5;P28370-2;P28370	0	0	44245000	0	66466000	0	0	9534300	0	51920000	38104000	0	0	0	68086000	0	15288000	43522000	42652000	0	22694000	0	0	82813000	34888000	35143000	52040000	60036000	0	0	34389000	0	0	66536000	0	68465000	24915000	27344000	22846000	56791000	67023000	8408700	42235000	27938000	27594000	0	0	0	0
P09234;A0A0A0MRR7;Q5TAL2	154600000	94004000	180920000	149790000	195790000	110860000	210190000	163080000	147300000	0	85213000	170500000	104200000	155020000	160870000	161360000	117440000	125240000	125920000	157190000	124180000	148220000	108060000	183890000	137930000	143680000	160260000	116910000	236390000	128500000	131630000	145930000	145590000	347609984	222960000	191520000	166960000	168110000	146660000	250860000	365040000	81243000	213320000	90271000	185130000	114720000	49568000	41858000	0
A0A0A0MRW6;Q9H6R4-2;Q9H6R4-4;Q9H6R4;Q9H6R4-3	0	0	0	0	36908000	0	0	0	0	0	0	0	29154000	41999000	0	0	0	30772000	0	0	0	0	17653000	0	0	0	0	22911000	34802000	0	41680000	17222000	0	0	0	0	26589000	17595000	0	22935000	0	0	22115000	0	0	0	0	0	0
B1AM48;A0A0A0MRX1;Q12926-2;Q12926	0	0	0	0	0	0	0	0	0	0	0	0	0	0	0	74324000	0	0	0	0	0	0	0	0	0	0	0	0	0	0	0	0	0	0	0	0	0	0	0	0	0	0	0	0	0	0	0	0	0
A0A0A0MRZ8;P04433	113680000	53221000	352529984	169240000	193190000	213450000	45532000	177240000	172520000	40967000	0	30278000	25090000	50510000	55147000	284860000	34124000	48752000	90498000	75190000	111890000	17445000	0	195970000	183290000	0	0	0	0	127360000	72525000	44554000	150560000	169150000	128290000	0	173850000	46393000	91896000	116330000	134050000	41447000	0	159550000	104770000	264950000	108080000	245720000	244290000
A0A0A0MS06	0	0	0	0	0	0	0	78325000	0	0	0	0	0	0	0	0	0	0	0	0	0	0	0	0	0	0	0	0	0	0	0	0	0	0	0	0	0	0	0	0	0	0	0	0	0	0	0	0	0
P01857;A0A0A0MS08;A0A0A0MS07	33981999104	24127000576	126180000000	76546998272	51659001856	111680000000	24743999488	35485999104	35259998208	16430000128	18537000960	13923000320	15088000000	29120999424	33671000064	35201998848	14369000448	37897998336	50147999744	47597998080	67305000960	13269000192	10270000128	67527000064	87593000960	4476400128	2685499904	6247000064	20277999616	63976001536	14515999744	27232999424	73120997376	60871999488	33781000192	4432399872	45055000576	9825500160	36329000960	57175998464	82528002048	35366998016	1840499968	63089999872	67453001728	68260999168	39106998272	89442000896	68110999552
A0A0A0MS09;P01880;P01880-2	0	0	95507000	17609000	735270016	269449984	0	0	39339000	0	0	0	0	0	0	0	0	0	0	0	88741000	0	0	0	75999000	0	0	0	0	10905000	66934000	0	76405000	112550000	0	0	0	43717000	0	20673000	0	0	0	0	0	0	0	0	38071000
A0A0A0MS15	0	0	75403000	29937000	0	68808000	11420000	29175000	28592000	0	45240000	0	0	0	0	0	0	0	34591000	0	0	0	0	0	0	0	0	0	19397000	46563000	0	13130000	0	43834000	0	0	0	0	0	19585000	42144000	0	0	132390000	0	23297000	0	0	61889000
C9JB29;E7ETB7;E7EQ06;A0A0A0MS31;Q14790-6;Q14790-5;Q14790-8;Q14790-7;Q14790-3;Q14790-2;Q14790;Q14790-4;Q14790-9	0	0	0	0	0	0	0	0	0	0	0	0	0	0	0	0	0	0	0	0	0	0	0	0	0	0	0	0	0	0	0	0	0	0	0	0	0	0	0	0	0	0	0	0	0	0	0	27221000	0
A0A0A0MS45;J3KNI1;Q9H9E3;Q9H9E3-3;Q9H9E3-2;H3BMV9;E9PRT5;H3BSD2;J3KRB5;J3QLW1	0	0	0	0	18146000	0	0	25921000	18044000	0	0	14309000	12854000	0	10507000	13784000	10235000	12011000	0	0	0	11753000	0	0	0	16046000	20233000	23650000	10049000	0	8861300	3775600	6361100	0	0	12983000	13124000	18161000	0	0	0	11788000	11847000	12722000	0	32071000	0	0	0
P22694-2;P22694-4;A0A0A0MS54;P22694-9;P22694-6;P22694-7;P22694-5;P22694;P22694-3;P22694-10;A0A087WVC4;P22694-8;B1APG3;B1APF9;B1APF8;B1APG2;B1APG0;B1APG1;B1APF7	0	0	0	0	35597000	0	0	34854000	0	16015000	0	0	61094000	46638000	27238000	43812000	40121000	26789000	18222000	0	24136000	49780000	0	41399000	0	43597000	41214000	0	19220000	0	36374000	11663000	0	39498000	46324000	62892000	35816000	0	20964000	44987000	0	49269000	0	29431000	33080000	0	0	0	0
A0A0A0MS68;O60861-2;O60861-1;O60861-4;O60861	0	0	0	0	0	0	0	0	0	0	0	0	0	0	0	0	0	0	0	0	0	0	0	0	0	0	0	0	0	0	0	0	0	0	0	0	0	0	0	0	0	0	0	0	0	0	0	0	0
A0A0A0MS70;H0Y4G9;Q99836-5;Q99836;Q99836-6;A0A0A0MSI9;Q99836-2;A0A494C0J8;A0A3F2YP85;Q99836-3;A0A3B3ITY3;Q99836-4	0	0	23362000	0	0	64737000	0	73298000	0	0	0	0	38744000	0	25097000	0	22376000	0	0	29348000	0	0	0	31206000	0	0	0	28621000	0	0	32169000	0	0	0	0	0	37857000	0	0	0	28371000	21776000	0	0	0	0	0	57107000	34509000
A0A0A0MSA0;Q16787-3;A0A075B783;K7ERM0;K7EPP3	66233000	0	0	0	0	54802000	0	58848000	34742000	0	0	0	0	0	0	12662000	0	0	43587000	26451000	10770000	0	0	0	28384000	29766000	37484000	15883000	0	48159000	0	0	0	0	28336000	51814000	0	0	0	0	0	0	0	85996000	0	18959000	0	0	18909000
A0A0A0MSA9;A0A0C4DG49;P15151-3;P15151-2;P15151-4;P15151	0	0	0	0	0	0	0	0	0	0	0	0	0	0	15815000	37347000	11921000	13499000	0	0	3320300	21783000	5916000	7191900	7683000	0	10056000	0	10670000	0	14861000	15703000	20845000	6959100	0	5031100	0	12153000	0	16924000	0	14503000	19872000	0	10540000	0	9424200	0	0
A0A0A0MSB2;C9JFC0;C9JPH9	0	0	0	0	0	0	0	0	0	0	0	0	0	0	0	0	14838000	0	0	0	0	0	0	0	0	0	0	0	0	0	0	27590000	13188000	0	0	0	0	0	0	0	0	0	0	0	0	0	0	0	0
A0A0A0MSB8;Q9UPT5-2;Q9UPT5-5;Q9UPT5-1;Q9UPT5-6;Q9UPT5;B4DJ07;A0A0A0MRE1;Q9UPT5-4;C9JME6;B5MCY9;K7ERQ5;C9JKC2	32102000	280849984	480620000	296880000	271800000	117730000	410720000	422860000	200300000	142040000	64102000	96516000	151110000	383820000	224550000	301500000	231950000	108040000	197120000	511880000	201040000	196050000	249440000	560710016	486480000	353640000	173030000	320860000	83329000	184730000	260040000	172240000	146160000	472440000	117870000	373960000	220970000	495940000	326280000	202250000	695809984	151670000	307160000	96483000	379009984	327390016	0	563800000	300800000
U3KQ91;A0A0A0MSC1;O60266;C9JYB5;H7C1A6;C9JLX3;O60266-2	0	0	0	0	5075400	0	0	0	0	8751200	8076100	0	3107100	0	0	0	0	0	0	0	0	0	0	0	0	0	0	0	7208000	0	0	0	0	8902700	0	0	0	0	0	26957000	11857000	0	0	0	0	0	0	0	0
A0A0A0MSD0;Q4LDE5;Q4LDE5-4;Q4LDE5-3;Q4LDE5-2	53578000	0	32533000	7095900	0	14569000	22818000	78437000	0	0	0	0	0	0	0	0	0	0	0	0	29733000	0	0	0	42881000	0	0	0	0	0	0	0	0	50907000	21094000	0	0	0	0	0	0	0	0	145260000	0	0	0	204780000	0
A0A0A0MSE2;E9PF18;Q16836;Q16836-3;Q16836-2;A0A0D9SFP2;A0A1W2PNM1;A0A1W2PQV5;A0A1W2PQ78;A0A1W2PQC2;A0A1W2PRT2;A0A1W2PP40;A0A1W2PQ55	1762899968	1797100032	1208099968	1832999936	1770599936	1059500032	233710000	1509799936	1504899968	797030016	2101799936	2212000000	1620199936	2294500096	936840000	2563899904	1518800000	1933699968	1648099968	1581400064	1302200064	1857400064	1227900032	2406599936	1310899968	2092899968	1922000000	2031299968	1912700032	1136499968	2197100032	1174700032	1603699968	1558099968	1441900032	2290299904	1713799936	2643699968	1335100032	2550400000	1830700032	1422499968	1694899968	1548499968	1535200000	2592300032	932640000	511940000	1225900032
H7C5Z6;A0A0A0MSF4;A0A0A0MSF2;Q96Q07-3;Q96Q07-2;Q96Q07	0	0	0	0	0	0	0	0	0	0	0	0	0	0	0	0	0	0	0	7871500	0	0	0	0	0	0	0	5683100	0	0	6299900	2539800	0	0	0	7968800	0	24590000	0	0	0	0	0	0	0	0	0	0	0
B3KPJ4;A0A0A0MSI2;Q8IXK0-3;Q8IXK0-2;Q8IXK0-4;Q8IXK0;Q8IXK0-5	0	0	0	0	0	0	0	9471500	0	0	0	16204000	0	27325000	0	0	23269000	24854000	28979000	26542000	0	22806000	23349000	0	0	0	0	0	21531000	0	0	31779000	18335000	0	0	0	27187000	0	0	0	0	29018000	42231000	30661000	0	0	0	0	0
A0A0A0MSI6;B7Z1P2;Q9H4M3-2;Q9H4M3	0	0	0	0	0	0	0	0	19062000	0	0	0	35765000	0	0	0	29199000	0	0	0	0	0	0	0	0	0	0	0	0	0	0	0	0	0	0	0	0	0	0	0	0	0	0	0	0	0	0	0	0
A0A0A0MSI8;O00471;F8W9B8;G3V377	35918000	67726000	143740000	146150000	135040000	77510000	197910000	245440000	109210000	78758000	38610000	228950000	132550000	67381000	234570000	133600000	128260000	33277000	53902000	73573000	39231000	106880000	283700000	212010000	144900000	204690000	91338000	124040000	30600000	39623000	196200000	136400000	25716000	188670000	47125000	130470000	22635000	187900000	126190000	66113000	247960000	77119000	89225000	23891000	225530000	196130000	78994000	209590000	62602000
A0A0A0MSJ3;Q3HKR1;E9PFK9;Q9UJ41;Q9UJ41-4;Q9UJ41-3	0	45834000	0	44498000	0	78891000	59475000	16692000	52798000	0	0	101980000	28008000	14422000	32631000	0	6254800	0	0	75322000	40241000	54065000	28121000	0	0	56876000	50481000	21501000	0	0	0	0	20598000	54708000	27726000	67497000	15533000	31938000	0	0	0	66049000	44746000	0	55813000	53911000	0	37475000	52715000
A0A0A0MSJ9;Q15283-2;Q15283	2854600	10423000	0	0	0	0	0	0	0	0	0	0	0	0	0	4822300	0	3471800	943160	0	672270	5187200	0	728080	530380	810130	1004200	0	1726200	0	1974900	2428600	0	0	3001300	639200	744130	861010	0	0	0	13797000	637650	0	0	0	8106100	1023800	0
A0A0A0MSK6;Q13017-2;Q13017	0	0	0	0	0	0	0	0	0	0	0	0	0	0	0	0	9732800	20856000	0	34727000	0	0	36792000	24685000	0	31436000	24302000	37465000	0	0	17306000	22924000	28718000	54571000	0	61344000	0	0	0	0	0	0	0	0	41257000	21090000	0	0	0
A0A0A0MSP7;Q5JV73	1585400064	1956499968	0	595009984	980129984	709040000	2120300032	515480000	915689984	42233000	0	0	326049984	0	1076099968	1141799936	440790016	192380000	436400000	34722000	534740000	620710016	370529984	886129984	717830016	1248400000	1240800000	925249984	260410000	376950016	615100032	137230000	462430016	295070016	0	133150000	601249984	794960000	0	1195000064	0	619040000	1131100032	510569984	0	2840900096	640760000	59466000	1477400064
Q9Y6M7-7;E9PFN4;C9JRP1;A0A0A0MST8;Q9Y6M7-6;Q9Y6M7-8;Q9Y6M7;Q9Y6M7-12;Q9Y6M7-13;Q9Y6M7-9;Q9Y6M7-2;Q9Y6M7-3;Q9Y6M7-4;Q9Y6M7-14;Q9Y6M7-11;Q9Y6M7-5;Q9Y6M7-10;H7C3C4	0	0	0	0	0	0	0	0	0	0	0	0	0	0	0	0	0	0	0	0	0	0	0	0	0	0	0	0	0	0	0	0	0	0	0	0	0	0	0	0	0	0	0	0	0	0	0	0	0
A0A0A0MSV6;D6R934;P02746;D6RGJ1	828520000	1967000064	2807399936	3265999872	4195500032	1100800000	3464300032	4556199936	307630016	855849984	2199200000	31379000	816110016	354100000	507240000	2398000128	230520000	1189699968	2951200000	2588199936	1269799936	774830016	1336600064	3249200128	1882400000	1276999936	695200000	2389400064	5004199936	2787099904	736649984	3232000000	1452199936	2279200000	870419968	371100000	4791699968	1741100032	2682099968	1944899968	2293100032	345760000	708419968	1022600000	4189199872	1228600064	985560000	3442599936	3057499904
A0A0G2JKZ1;A0A0A0MSV9;O15533-2;O15533;O15533-3;A2AB90;A0A0G2JH37;Q6P1N7;C9JA35;A0A0A0MT98;O15533-4;A0A140T9B2;A0A0G2JJI5	127550000	0	0	77508000	128970000	104920000	102250000	78246000	317230016	161140000	153940000	224790000	332670016	147660000	155280000	63531000	127350000	1025400000	139900000	189600000	159220000	159160000	134020000	176360000	129890000	164860000	156910000	136790000	734099968	61715000	332400000	172980000	122450000	148200000	110620000	133280000	1577600000	276220000	113200000	136500000	66224000	496350016	549660032	55253000	236670000	168820000	1578000000	271580000	344980000
A0A0A0MSW4;P48739;P48739-2;P48739-3;B3KYB6;B3KYB7	0	0	0	337089984	0	299620000	0	0	671129984	271350016	0	127210000	448030016	166830000	177700000	195400000	0	0	118900000	0	132920000	64096000	81159000	0	185760000	0	0	0	0	0	167090000	88736000	149370000	0	0	57828000	0	187120000	0	0	0	271460000	0	106410000	313449984	284369984	116550000	0	96866000
A0A0A0MTR6;A0A0C4DFN8;A0A0A0MSZ4;A0A0A0MTN9;A0A0C4DGN7;A0A0A0MT64;P22570-5;P22570;P22570-7;P22570-4;P22570-6;P22570-2;P22570-3;J3QQX3;J3QKZ8;J3QQW7	37717000	37340000	73481000	47419000	40646000	0	0	32495000	46072000	81038000	58044000	80501000	97106000	122770000	0	73678000	52021000	116260000	68955000	12465000	42049000	54636000	85456000	48192000	0	42348000	49160000	0	53830000	33370000	152960000	28525000	68410000	49046000	61743000	55398000	73736000	59432000	0	36490000	0	42859000	81767000	0	65030000	49084000	0	56852000	12368000
A0A0A0MT32;P38571-2;P38571;Q5T073	0	0	0	0	0	0	0	0	0	0	0	0	0	0	0	23766000	0	38042000	0	43963000	30019000	0	0	69582000	0	33432000	42163000	0	201260000	0	36202000	0	12242000	50763000	36311000	67092000	60827000	28480000	0	0	0	0	73210000	0	0	22344000	0	0	0
A0A0A0MT44	0	0	0	0	0	0	0	0	0	0	0	0	0	0	0	0	0	0	0	0	0	0	0	0	0	0	0	0	0	0	0	0	0	0	0	0	0	0	0	0	0	0	0	0	0	23458000	0	0	0
A0A0A0MT71;Q6UX73-2;Q6UX73;REV__A0A590UKC9	0	0	0	0	0	6201100	0	86780000	0	0	0	0	0	0	0	26207000	0	0	0	0	0	0	0	1671100	0	0	0	0	0	0	0	0	0	0	0	0	0	0	0	5606700	0	0	13031000	11349000	0	370350016	0	0	0
C9JUH3;A0A0A0MT72;Q9BSQ5-3;Q9BSQ5-4;Q9BSQ5;Q9BSQ5-2	0	0	19972000	0	0	0	0	0	0	0	0	0	0	0	0	0	0	0	0	0	0	0	0	0	0	0	0	0	0	0	0	0	0	0	0	0	0	0	0	0	0	0	0	0	0	0	9997500	0	0
A0A0A0MT83;P26440;A0A0S2Z4K7;P26440-2;H0YLC3;H7C4G6;H0YKV0;H0YN10;A0A087WVD3	0	36339000	74349000	48076000	106230000	0	30275000	102230000	33960000	70827000	70679000	92823000	80859000	72301000	94833000	277390016	0	25435000	103210000	24959000	0	63183000	83585000	123920000	0	175590000	80833000	95267000	147860000	56974000	60404000	96090000	57824000	66941000	35271000	50207000	41484000	192670000	0	85531000	260250000	0	84356000	23516000	87853000	39274000	0	99729000	39585000
A0A0A0MTB8;Q8NI36	0	0	0	0	0	0	0	0	0	0	0	0	0	0	0	35793000	22340000	23816000	0	26849000	0	20082000	18347000	0	21218000	26087000	0	0	28388000	0	33646000	29104000	0	0	0	0	0	22607000	0	0	0	0	31190000	22619000	0	0	0	0	0
A0A0A0MTB9;H0YAK8;P09455;A0A0A0MQT0;P09455-2;P09455-3	0	0	0	0	0	0	0	0	26539000	54837000	20956000	0	25736000	110180000	0	0	0	0	0	0	0	0	0	0	0	19133000	0	40067000	0	0	0	0	0	0	0	0	0	0	0	0	0	0	0	0	0	0	0	0	0
A0A0A0MTR7;A0A0A0MTC1;Q63HN8;Q63HN8-4;Q63HN8-6;Q63HN8-5	0	8825500	0	0	362120000	69919000	179850000	176390000	60634000	113690000	6150200	64170000	0	32992000	80807000	34617000	64876000	147460000	28359000	62661000	143440000	78457000	119530000	36062000	0	281800000	88019000	58775000	834809984	12936000	29236000	140600000	39446000	134860000	0	158480000	97524000	182740000	65561000	60690000	88750000	7615100	339630016	22494000	85592000	137190000	208310000	789800000	64556000
B7ZL25;A0A140TA45;A0A140TA40;A0A0A0MTG1;B4E0K6;A0A140T8Y0;A0A0G2JIA5;A0A140TA36;A0A140TA35;A0A0G2JL52;Q5ST30-3;Q5ST30;Q5ST30-4;B7ZCJ6;Q5ST30-2	0	0	41721000	0	0	0	0	0	0	0	0	0	44108000	0	12965000	25107000	0	0	29055000	0	24275000	17839000	0	127500000	0	41662000	28524000	47277000	7242200	0	36057000	44834000	10361000	0	0	49603000	44496000	39999000	0	142540000	0	0	0	0	0	0	0	0	0
A0A0A0MTG2;O14576-4;O14576-3;O14576-5;O14576-2;O14576	0	0	0	0	0	0	0	0	0	0	0	0	0	0	0	0	0	0	0	0	0	0	0	0	0	0	0	43743000	0	0	0	0	0	0	0	0	0	45900000	0	0	0	0	0	0	0	0	0	0	0
A0A0A0MTH3;Q13418;Q13418-3;Q13418-2;A0A087WWY6;E9PQ52;A0A087WW45	632080000	608720000	787510016	899020032	783969984	726600000	850480000	751190016	1132899968	676700032	950729984	601729984	787729984	290580000	1006000000	1069000000	834809984	666710016	397889984	1404800000	681400000	580860032	531470016	736720000	559689984	923660032	693859968	728440000	809929984	865059968	879580032	520369984	541390016	838470016	626120000	679840000	760129984	782870016	643230016	700540032	1550400000	584729984	808510016	810339968	1097299968	936369984	1561799936	2446299904	1365400064
A0A0A0MTH9;O14981	0	0	0	0	0	0	0	0	0	0	0	0	0	0	0	0	0	0	0	0	0	0	5819900	12360000	0	0	0	0	0	0	0	0	0	0	0	10932000	0	0	0	0	0	0	0	0	0	0	0	0	0
B8ZWD1;A0A0A0MTI5;P07108;P07108-3;P07108-2;P07108-4;P07108-5;P07108-6	0	0	0	103460000	45636000	31617000	0	0	252370000	127970000	0	0	0	44267000	17360000	83220000	15182000	14315000	23931000	0	62356000	27446000	0	52868000	24364000	197480000	141080000	136780000	44307000	0	112430000	24719000	34842000	21411000	68801000	14998000	0	34267000	28640000	30221000	0	23686000	47336000	6282500	0	0	0	76075000	16953000
A0A0A0MTJ5;Q01973	0	0	0	0	0	0	0	0	0	0	0	0	0	0	21269000	25869000	0	0	0	0	0	11723000	0	25133000	0	25603000	0	0	14645000	12001000	33999000	0	0	32367000	0	85149000	0	0	0	75980000	121320000	16333000	48520000	42993000	0	0	0	0	0
A0A0R4J2G3;A0A0A0MTJ9;Q6PIU2;Q6PIU2-2;H7C046;F8WE33	149300000	123800000	112170000	145740000	106940000	0	132130000	96240000	106590000	0	95463000	80806000	0	160860000	114690000	114000000	178590000	81400000	26099000	127570000	209470000	83930000	107810000	161880000	214530000	0	29216000	42452000	553310016	117850000	25053000	116700000	56768000	140830000	144170000	241320000	261630000	250730000	152610000	226370000	177860000	193510000	148690000	80878000	165170000	233330000	77405000	4694500	95089000
A0A0A0MTL6;Q6ZS17-2;Q6ZS17;Q6ZS17-3;Q6ZS17-4;H3BMG9;H3BSV5;H3BP86;H3BQI5;H3BU12	0	28889000	24873000	88761000	64728000	43721000	22054000	56716000	46363000	17188000	12774000	112880000	34373000	76146000	35615000	0	47939000	45237000	0	91826000	38810000	60470000	97710000	146060000	59983000	70822000	28972000	0	40643000	23016000	17630000	30154000	35169000	115330000	25166000	55807000	52235000	38920000	57736000	58733000	142510000	25046000	81359000	30026000	43638000	64068000	58934000	249450000	118250000
A0A0A0MTN0;Q13617;Q13617-2;Q5T2B5	0	0	0	73044000	55354000	47766000	0	33151000	57430000	60216000	22278000	28653000	46741000	28370000	30144000	28453000	0	38052000	0	69362000	0	22212000	46530000	34135000	55260000	84220000	59552000	18129000	53751000	0	43113000	28894000	41309000	35507000	44585000	60965000	62573000	39219000	32824000	45455000	57305000	103100000	35813000	10514000	60403000	0	48837000	93480000	40584000
A0A0A0MTS7;Q8WZ42-5;Q8WZ42;Q8WZ42-8;Q8WZ42-13;Q8WZ42-12;A0A0A0MRA3;Q8WZ42-3;Q8WZ42-10;Q8WZ42-9;Q8WZ42-11;Q8WZ42-4;Q8WZ42-7;Q8WZ42-2;Q8WZ42-6	0	83399000	224290000	102490000	82729000	59910000	175450000	1941900032	0	90704000	202370000	182300000	159390000	142560000	100980000	306900000	177060000	254130000	105460000	268710016	264830000	103380000	253940000	75528000	254020000	54196000	159520000	390590016	99319000	193300000	212310000	154500000	117360000	105960000	77642000	239930000	88957000	470110016	255660000	0	77607000	240930000	274600000	369620000	0	1277600000	90333000	90885000	0
A0A0A0MTU3;U3KPY4;Q4ZIN3-2;Q4ZIN3	0	0	0	0	0	0	0	9364300	0	0	0	0	0	0	14563000	0	0	0	0	0	0	0	0	0	0	15498000	0	0	19508000	0	0	25733000	0	0	0	0	5626700	10710000	0	14421000	0	0	32275000	0	0	0	0	0	0
Q2QBA2;O43508-2;A0A0A6YY99;O75888-5;O75888-4;O75888;K7EJ28;O75888-2;O75888-3;C9JF68;C9JFN2	0	0	0	26203000	0	0	0	0	0	0	0	0	0	0	0	6600800	0	21874000	0	66171000	0	0	0	0	0	0	0	0	8580900	0	0	26307000	0	0	0	0	0	14121000	0	0	0	5629300	14660000	0	0	0	35981000	0	0
A0A0A6YYA0;Q86XR7-2;Q9Y3B3-2;Q9Y3B3;G3V2Y2	739180032	436409984	664700032	895329984	635619968	630880000	1230200064	589670016	779900032	666030016	820289984	793160000	817609984	620510016	722729984	554140032	848369984	828670016	825049984	820440000	644590016	596729984	699480000	687289984	635590016	620200000	665710016	588369984	917880000	600390016	610270016	552320000	710040000	817150016	600910016	592870016	676910016	883230016	528089984	783489984	657870016	446990016	513720000	419150016	559830016	555420032	748780032	597550016	822920000
A0A0A6YYC0;E9PJN1;O75676-2;O75676;O75582-3;O75582	0	0	0	38675000	57372000	0	96340000	31575000	34496000	228950000	27408000	12992000	29039000	27351000	46926000	45055000	53633000	33518000	55718000	41439000	29096000	50686000	87827000	317500000	4902900	109870000	87101000	121080000	17141000	0	18163000	76981000	51142000	40926000	59605000	181250000	12408000	74509000	59148000	41982000	0	31192000	81832000	67522000	42385000	36705000	0	0	0
A0A0A6YYF2;Q16787-1;A0A0A0MTS5;Q16787-4;K7EIP4	93447000	77367000	51617000	5980900	46728000	57285000	0	0	18007000	41883000	14205000	94581000	32964000	23365000	57213000	0	45695000	79552000	19219000	49349000	15701000	28362000	81529000	0	0	10873000	10496000	60364000	75163000	175330000	0	74841000	19300000	2012600	39536000	10807000	0	0	64522000	11459000	41110000	43646000	0	32697000	10309000	3879500	91527000	0	7424400
A0A0A6YYG5;Q53S48;Q9Y6Q2;Q9Y6Q2-3;Q9Y6Q2-2	19998000	10337000	0	0	34352000	15048000	12290000	38430000	7757900	24601000	0	0	0	0	0	0	0	0	0	0	0	0	0	0	0	37564000	0	58156000	9943300	14042000	0	15584000	0	26333000	0	0	33582000	0	0	0	102340000	0	0	0	73946000	0	42854000	327700000	36929000
A0A0A6YYG9;P59998-2;F8WDD7;F8WE39;F8WDW3;E5RGZ6;H7C197;C9JSD3;H3BLT7;H0Y5E3;J3KQB2;Q9Y4R7-2;Q9Y4R7-5;Q9Y4R7	0	0	0	0	0	0	0	0	0	0	0	0	0	0	0	0	0	0	0	0	0	0	0	22488000	0	0	0	0	0	0	0	0	0	0	0	0	0	0	0	0	0	0	0	0	0	0	0	0	0
A0A0A6YYL2;P0DMN0;P0DMM9;P0DMM9-3;P0DMM9-2;H3BPL6;H3BRT0	0	0	0	0	0	0	0	0	0	23546000	0	0	0	0	0	0	0	0	0	0	0	0	0	0	0	0	0	0	0	0	0	0	0	0	0	0	0	0	0	0	0	0	0	0	0	0	0	182840000	0
P57737-3;A0A0A6YYL4;P57737;P57737-4;P57737-2;I3L167;E7EP81;I3L351;Q9Y3D7;I3L1U7;I3L0X9;I3L3T0;I3L2Y6;I3L442;I3L212;I3L1G9;I3L359;I3L426;I3NI06;I3L1M1;I3L0X8	0	0	0	102640000	0	44574000	0	7106500	31401000	55675000	0	70755000	0	174610000	46890000	5680800	35781000	25631000	0	16239000	10299000	87138000	77089000	109010000	141980000	0	0	0	7971100	0	9172100	57496000	40365000	154550000	0	316089984	39538000	162380000	0	204820000	198980000	0	10177000	0	48465000	51366000	172440000	1479800064	248190000
A0A0B4J1R7;Q96B45	0	41675000	38610000	0	0	0	0	33610000	0	0	0	27431000	0	0	0	0	0	0	36494000	75648000	0	0	0	31416000	0	30645000	0	0	0	0	53559000	0	0	0	0	0	0	43939000	0	0	0	18841000	0	0	33493000	0	0	0	0
A0A0B4J1U7	29483000	8737600	279380000	113440000	65889000	35858000	0	22153000	3242100	0	13341000	0	0	33108000	0	70271000	0	28704000	0	0	23445000	0	0	0	88797000	0	0	0	0	23387000	0	24159000	300830016	24158000	26208000	0	92803000	53521000	24393000	0	0	10899000	0	80808000	60021000	53651000	153010000	41970000	126130000
A0A0B4J1V0	0	0	16848000	39645000	0	0	0	8079200	0	0	0	0	0	0	0	0	0	0	0	0	0	0	0	41300000	0	0	0	0	0	0	0	0	0	0	0	0	0	0	0	16866000	0	0	0	7420500	0	0	0	25484000	0
A0A0B4J1V2	0	0	0	0	0	0	0	0	0	0	0	0	0	0	0	12270000	0	0	0	0	0	0	0	57589000	0	0	0	0	0	0	0	0	0	25381000	0	0	0	0	0	0	0	9938100	0	0	0	0	0	51777000	0
A0A0B4J1V6	0	0	0	0	0	0	0	0	0	0	0	0	0	0	0	0	0	0	0	0	0	0	0	0	0	0	0	0	0	0	0	0	0	0	0	0	0	0	0	0	0	0	0	0	0	0	0	0	37915000
A0A0B4J1W3;Q9BXJ9;Q9BXJ9-4	0	0	0	67733000	62987000	59486000	16028000	58356000	59187000	25912000	0	0	31209000	0	29374000	25634000	0	26367000	0	18655000	59652000	0	12476000	39412000	0	0	32604000	0	24234000	0	35217000	0	0	58119000	37533000	0	0	39140000	0	31593000	114980000	34146000	24901000	16168000	64757000	40786000	53955000	155390000	46573000
A0A0B4J1X5;A0A0C4DH42;A0A075B7E8;P01767;A0A0J9YVY3	0	8275100	0	29895000	44202000	59155000	8253500	23577000	24091000	13136000	0	0	11815000	0	10226000	29576000	0	0	0	0	32822000	0	0	28519000	39007000	0	0	0	13719000	39533000	13480000	0	42020000	0	21221000	0	0	0	0	20200000	13758000	0	0	36642000	0	32312000	37027000	52822000	65694000
A0A0B4J1Y8	0	0	0	0	0	0	0	0	0	0	0	0	0	0	0	0	0	0	0	0	0	0	0	0	0	0	0	0	0	0	0	0	0	0	0	0	0	0	0	0	0	0	0	0	0	0	0	0	0
A0A0B4J1Z1;C9JAB2;Q16629-3;Q16629-2;Q16629-4;Q16629;F8WEA1	401070016	367910016	205420000	202780000	353480000	493940000	247590000	487110016	368569984	61405000	75145000	317980000	316510016	319300000	365600000	798710016	409600000	329380000	427660000	145340000	197550000	371940000	339060000	195570000	176720000	442580000	416160000	409230016	345049984	259520000	616769984	429670016	414769984	203230000	339820000	310180000	210260000	505950016	404080000	274569984	255000000	326920000	465209984	291540000	225520000	650080000	253660000	31117000	284560000
A0A0B4J203	48619000	51689000	24118000	63039000	45524000	33432000	87181000	21761000	57343000	28700000	48527000	31823000	52595000	54941000	79894000	20573000	36556000	78556000	39685000	0	0	0	112040000	0	0	60993000	0	41051000	65521000	56608000	24291000	35105000	46586000	77771000	58258000	35764000	0	55071000	22236000	47183000	0	0	66954000	31784000	59133000	31511000	0	0	24507000
A0A0B4J231;B9A064;A0A5H1ZRQ4;P0CG04	3756199936	2577100032	3277799936	3928000000	4218400000	16632999936	775880000	1070899968	5130599936	1516899968	816979968	1544700032	955580032	1845500032	1983100032	1951100032	1312700032	2698299904	2655000064	714360000	3715399936	1159600000	1326499968	2061699968	1787299968	236130000	188710000	731209984	2240800000	6423099904	601880000	3762800128	9340199936	1188499968	2134599936	242490000	1538499968	294809984	3073900032	2897100032	806480000	4258599936	80221000	8369299968	2306500096	2644800000	3295899904	1562000000	3929900032
F8VSH2;A0A0B4J253;Q8N394	0	0	0	0	19626000	35172000	0	0	0	0	0	0	0	26109000	20082000	0	16223000	20564000	24794000	0	0	26326000	0	0	0	78342000	40568000	45530000	14430000	0	0	0	0	28704000	10300000	6846300	0	17216000	16612000	14236000	0	5346900	36184000	2705500	0	0	20341000	0	8956700
H3BPN3;A0A0B4J286;A0A0B4J294;H3BP13;Q9UL33-2;Q9UL33;H3BUK6	0	0	0	0	0	23574000	11013000	9519800	0	0	0	0	0	0	0	0	0	0	0	0	0	986950	28727000	0	0	0	0	0	0	0	0	4148500	0	0	0	0	0	0	0	0	0	0	0	0	0	0	0	0	0
A0A0B4J287;Q9H0A8;H3BM91;H3BPG2;Q9H0A8-3;Q9H0A8-2;H3BTV9;H3BRX0;H3BQF2	65856000	191130000	207710000	115060000	52348000	66787000	207850000	210180000	72842000	0	89201000	34718000	83202000	0	194160000	81744000	50070000	100880000	0	295900000	121660000	0	121090000	227890000	173900000	81772000	40217000	87347000	47605000	55529000	178020000	135180000	94946000	164460000	80039000	149810000	184000000	119050000	99493000	48451000	277609984	107860000	88039000	51306000	218190000	69196000	0	166480000	194480000
A0A0B4J2A0;Q9UHJ6	0	0	0	0	0	0	0	0	0	0	0	0	0	0	0	0	0	0	0	0	0	0	0	0	0	0	0	0	0	0	0	0	0	0	0	0	0	0	0	0	0	0	0	0	0	0	0	0	0
F8WF49;A0A0B4J2C2;Q9Y2H0-3;Q9Y2H0-1;Q9Y2H0;A0A087X246;A0A087WWE6	0	0	0	0	0	0	0	0	0	0	0	0	0	0	0	0	0	0	0	0	29050000	0	0	0	0	0	40203000	0	0	0	25725000	0	0	0	0	0	0	31350000	0	0	0	0	0	24564000	0	0	0	0	0
Q5W0H4;A0A0B4J2C3;P13693;J3KPG2;E9PJF7;P13693-2;H0YCX0;Q56UQ5	182650000	60364000	97226000	492760000	428840000	195040000	21729000	238600000	450150016	165520000	76570000	138820000	156250000	89794000	51217000	336340000	115800000	64499000	218540000	115850000	305940000	147040000	32228000	427260000	116280000	383600000	407180000	374260000	139410000	274670016	173270000	66923000	188310000	141940000	193720000	186330000	285760000	204440000	105570000	112940000	96140000	234760000	202770000	130650000	243480000	171010000	180890000	439940000	379390016
P0DP09;A0A0B4J2D9	0	0	0	0	0	142270000	0	0	54910000	0	0	0	0	0	0	0	0	0	0	0	0	0	0	0	0	0	0	0	0	0	0	0	0	0	0	0	0	0	0	0	0	0	0	0	0	0	0	145140000	0
Q15269;A0A0B4J2E5;C9J544	0	0	0	16855000	12840000	0	0	25620000	0	0	15090000	0	17574000	10121000	12705000	32122000	0	22057000	17431000	0	0	11307000	10144000	0	0	0	19663000	0	44013000	0	0	12414000	38985000	0	0	19509000	0	20757000	0	31501000	0	0	32155000	13242000	12163000	0	11482000	0	0
A0A0B4J2F0	0	0	0	0	0	0	0	0	0	20954000	0	34323000	0	0	0	8737300	7561900	22126000	3353200	0	3541100	8588000	15234000	0	0	6600200	0	0	0	0	4824100	6327300	17381000	0	0	0	0	3878000	0	0	0	6146900	0	9010700	0	0	0	0	0
Q9H334-8;Q9H334-4;Q9H334;Q9H334-7;A0A3B3IS20;A0A5H1ZRR8;A0A3B3IST0;A0A3B3IRS5;A0A3B3IUB6;C9J0F0;A0A3B3IRW5;A0A3B3IT66;A0A0B4J2F3;H0Y882;A0A3B3IST6;G5E965;A0A3B3IS87;A0A3B3IT14;Q9H334-6;Q9H334-3;A0A3B3ISQ6;A0A3B3IU15;A0A3B3IU08;A0A3B3IT26;A0A087X2G3;C9J5T4;C9IYY1	0	0	0	0	0	0	0	0	0	0	0	0	0	37379000	22833000	0	27636000	18958000	27092000	0	0	27798000	0	0	0	0	0	0	28934000	0	35033000	22940000	22199000	0	0	39839000	0	0	0	0	0	40086000	48032000	33663000	0	0	0	0	0
A0A0B4J2F8;F6S314;E2QRJ6;A6NFM0;Q9H1A7;Q9GZM3;P52435;F8WF84	17064000	40071000	0	0	0	44642000	0	28677000	0	0	11363000	0	0	0	0	12814000	9057900	17813000	7049500	22240000	5965100	13494000	0	16080000	2740300	10183000	8807200	14208000	12562000	0	13119000	15466000	10112000	0	18443000	13999000	6225500	15738000	0	19903000	0	0	6292800	0	0	0	0	0	11368000
A0A0B4J2G4;Q15345;A0A087X0S7;A0A0C4DH00	0	71228000	65777000	46419000	89779000	132440000	40631000	133200000	0	33161000	0	200840000	118360000	126690000	88531000	90604000	88054000	93770000	64571000	53837000	0	81766000	80746000	120800000	16646000	105240000	87513000	125380000	58603000	0	47673000	65269000	0	120410000	42601000	80620000	90783000	117740000	119580000	59238000	0	127920000	86584000	238680000	0	21294000	61609000	0	65924000
A0A0C4DFL7;Q16850-2;Q16850;H7C0D0	54913000	0	38910000	74647000	156090000	0	19475000	101730000	31115000	193080000	272720000	146520000	54272000	94548000	46071000	53181000	16101000	174050000	66680000	39397000	331540000	128400000	364089984	54744000	43560000	74809000	62694000	50292000	794040000	61530000	145160000	68841000	90098000	35476000	54893000	51694000	50273000	164700000	53473000	0	0	60682000	192240000	104770000	19948000	45923000	59100000	138480000	0
A0A0C4DFL8;F5GX28;O94953;K7EQ54;O94953-2;F8WCN1;A0A1W2PPD8;B2RXH2;Q9H3R0-3;Q9H3R0-4;Q9H3R0-2;Q9H3R0	0	79538000	0	0	0	0	91834000	42780000	0	0	0	0	0	42046000	21062000	0	36708000	71737000	34541000	79489000	49021000	79492000	157550000	0	0	0	0	0	33977000	0	64546000	36256000	20963000	71602000	56746000	49376000	84889000	123380000	0	0	0	43437000	62021000	104230000	0	0	28282000	0	0
G3V267;G3V5T0;A0A0C4DFM0;G3V4T6;A0A0A0MR33;O43708-2;O43708;G3V3B9;O43708-3;H0YJN8	0	0	0	108440000	0	0	0	86321000	241450000	0	82495000	107990000	76471000	81029000	37999000	106220000	63501000	95101000	111840000	78865000	99664000	94760000	16380000	44194000	77853000	206980000	93648000	70750000	99744000	0	240510000	21176000	155720000	0	38572000	0	183320000	110920000	0	246550000	0	52291000	194710000	0	0	110010000	74561000	229560000	113140000
A0A0C4DFM1;Q92544;F8WCN2;F2Z2L1	286089984	332720000	76597000	313529984	475369984	338280000	216130000	322600000	206640000	305700000	549270016	344030016	285300000	379380000	298409984	231820000	247800000	482569984	290420000	342929984	392940000	323780000	357569984	433190016	269630016	399969984	367150016	339430016	880000000	320120000	338929984	290190016	284510016	112280000	227590000	384820000	300980000	408609984	274180000	344900000	89270000	169290000	503540000	248490000	198870000	353529984	391420000	711520000	190070000
A0A0C4DFM2;Q6ZN55;Q6ZN55-2	0	0	0	0	0	0	0	0	0	0	0	0	0	0	4442000	3132200	0	0	3694800	0	0	0	0	0	0	0	0	0	0	0	0	0	0	0	0	5069100	2769200	3470400	0	5424500	0	0	4325400	0	0	0	0	0	0
E9PKX1;E9PKY2;A0A0C4DFM7;Q5TAX3-2;Q5TAX3	0	0	0	0	0	0	0	0	0	0	0	0	0	0	0	0	0	0	0	0	0	0	0	0	0	0	0	0	0	0	0	0	0	0	0	12627000	0	0	0	0	0	0	0	0	0	0	0	0	0
A0A0C4DFN3;Q99685;H7C4E0;A0A3B3ITT3;E7EWX8;Q99685-2;C9JAM4;H7C5K5;H7C599	0	0	0	0	0	0	0	0	0	0	0	0	0	0	0	0	0	0	0	0	0	0	0	0	0	0	0	0	0	0	0	0	0	0	0	0	0	0	0	0	0	0	0	0	0	0	0	25328000	80150000
A0A0C4DFP4;Q96IV0-3;Q96IV0-2;Q96IV0;H0Y2P2;Q96IV0-5	0	0	0	0	0	0	0	0	0	0	0	0	0	0	0	12908000	0	0	0	61138000	0	0	0	13930000	0	11147000	10671000	0	0	0	10280000	0	0	0	0	0	6917700	14099000	0	0	0	10632000	6697100	0	10195000	0	10077000	116700000	0
A0A0C4DFT3;Q12959-4;Q12959-2;A0A590UJD9;A0A590UJ08;Q12959-5;Q12959-3;A0A590UJC5;Q12959;Q12959-6;Q12959-7;A0A590UJR5;A0A590UJ18;A0A590UKA8;A0A590UJ68;A0A590UJS9;A0A590UJ81;A0A590UK48;Q12959-8;A0A590UJ29;A0A590UK81;Q12959-9;A0A590UJR4;A0A590UJX2;A0A590UJ64;C9JUA9;E7EQD7;A0A590UK02;A0A590UJL2;A0A590UK70;A0A590UJ25;B4E2H8;A0A590UK52;A0A590UJZ4;H7C166;A0A590UJ95;F8VYC1;E9PIW2;Q15700-2;Q15700-4;C9JN61;…	37966000	382380000	289520000	451520000	390729984	372329984	603779968	421449984	147140000	80633000	277729984	312160000	369009984	463329984	443390016	438900000	337049984	300950016	237550000	97600000	116150000	405820000	397510016	377489984	322480000	378780000	369969984	410620000	478660000	420760000	266250000	270209984	181670000	375849984	397289984	710129984	92017000	556320000	526550016	649080000	56391000	308020000	387449984	284350016	282740000	332960000	0	0	50944000
A0A0C4DFX9;Q9H3P2;H0Y3X6;C9JHL4;H7C2C7;C9JEM7;Q9H3P2-7;F8W954;F8WF98;H7C0W2;H7C3C2;H7C2M8	0	0	56629000	0	9406100	32687000	0	17488000	0	0	15815000	0	30390000	135370000	28562000	40241000	40628000	50877000	60748000	0	0	76521000	44908000	117550000	0	77715000	49722000	76345000	40998000	0	35020000	25846000	37660000	94162000	49822000	130330000	97992000	84473000	62307000	94127000	57384000	58536000	96283000	37804000	45729000	42125000	23317000	0	0
A0A0C4DFZ2;P15289-2;P15289	81145000	42900000	104990000	32325000	213630000	80795000	37250000	105160000	64178000	0	0	0	0	209120000	46900000	259990000	25076000	143630000	0	220030000	0	0	138630000	131450000	0	150690000	77585000	89693000	391630016	103060000	177910000	189390000	30511000	0	97288000	153200000	55593000	61302000	0	59497000	135370000	38591000	144420000	0	0	45364000	49709000	0	84702000
A0A0C4DG09;Q8N126-3;Q8N126;Q8N126-2	0	0	0	0	0	0	0	0	0	0	143380000	0	0	0	0	0	0	0	0	0	0	0	0	0	0	0	0	0	0	0	0	0	0	0	0	0	0	0	0	0	0	0	0	0	0	0	0	0	0
C9J9K3;A0A0C4DG17;P08865;F8WD59	5227599872	6666399744	9610200064	9254899712	8647100416	7555400192	5949899776	8236299776	6347400192	4233499904	3525799936	4876100096	4934000128	6898400256	6334799872	5663000064	7209999872	6931500032	9525300224	6032600064	7578100224	7948000256	3614599936	7940800000	6466100224	5204599808	5963899904	6804599808	8425900032	6297900032	5163200000	6603700224	5445199872	6725400064	8912000000	10430000128	5864800256	9970100224	7765899776	8155400192	8610599936	5567699968	8982099968	5955299840	7993099776	5591099904	5213899776	5564499968	5447399936
E9PEZ7;E7EW77;E7EP65;A0A0C4DG21;F8WAL6;Q9NYB9-2;Q9NYB9-4;Q9NYB9;B7Z836;Q9NYB9-3	0	0	0	0	0	0	0	0	0	0	0	0	0	0	0	0	0	0	0	0	0	0	0	5865500	0	0	0	0	0	0	0	0	0	0	0	0	0	0	0	0	0	0	0	0	0	0	0	0	0
A0A0C4DG34;O95081-2;O95081	0	0	0	0	0	0	0	0	0	0	0	0	0	0	0	0	8510400	0	0	0	0	0	4256300	0	0	0	0	6243700	2837700	0	0	0	0	9367700	0	20126000	4142400	0	11288000	0	23136000	11165000	0	0	0	0	0	0	0
A0A0C4DG44;O43464-3;O43464;O43464-2;O43464-4	85226000	140030000	93611000	157520000	115470000	68519000	27703000	88766000	92589000	118730000	74249000	174120000	154340000	64438000	119450000	221360000	80080000	116390000	156410000	60300000	0	137580000	107140000	244480000	126450000	149120000	112580000	67624000	107340000	44621000	174540000	223970000	140930000	146810000	58202000	152300000	130470000	124890000	55019000	117670000	0	81106000	194920000	142970000	90864000	77766000	0	0	49888000
A0A0G2JR20;A0A0C4DG71;A0A0G2JQM2;A0A0G2JR50;Q86SQ7-3;Q86SQ7-4;Q86SQ7	0	0	0	0	0	0	0	0	0	0	0	0	0	0	42349000	25148000	0	28433000	0	0	0	33237000	0	0	0	0	0	23675000	0	0	0	0	0	0	0	19401000	0	0	0	0	0	0	0	0	0	0	0	0	0
A0A0C4DG88;P14859-4;P14859-5;P14859-3;P14859;P14859-2;P14859-6;A0A0A0MT46;H0YLC5;U3KQ96;U3KQN1;H0YKT2;Q9UKI9-3;Q9UKI9;Q9UKI9-2	0	30430000	28907000	26899000	0	0	37874000	22768000	0	0	0	0	0	0	16033000	0	0	0	0	0	0	0	0	0	0	0	0	25438000	0	0	26025000	0	0	47695000	19368000	39407000	0	45820000	0	43209000	25950000	0	70418000	0	0	0	29454000	0	0
A0A0C4DG89;D6RJA6	0	0	0	0	0	0	0	12858000	0	0	0	0	0	0	0	0	0	0	0	0	0	0	0	0	0	0	0	0	0	0	0	0	0	0	0	0	0	0	0	0	0	48540000	0	0	0	0	0	0	0
Q8NI27;A0A0C4DG98;H0Y815	58720000	0	109130000	37028000	130390000	0	83841000	148180000	0	34688000	108150000	45559000	0	31780000	0	87469000	57942000	69185000	28094000	0	40545000	43283000	43275000	108920000	115880000	235030000	159800000	77675000	67048000	18044000	89577000	89261000	51622000	100570000	46770000	113030000	68857000	71963000	121460000	184180000	0	57716000	224020000	60790000	0	68002000	52441000	13222000	146160000
A0A0C4DGA2;O75521-2;O75521;F1LLU7;F8WAW4;C9JB63;F8W6J1	173470000	143290000	147420000	134840000	122940000	89340000	36847000	121030000	137270000	87428000	145030000	53504000	110700000	129520000	80314000	116640000	104570000	216660000	72360000	158930000	129550000	99282000	92911000	183580000	110030000	130470000	125470000	149380000	152500000	90896000	203920000	60998000	91648000	142700000	142290000	307710016	202520000	406040000	138780000	197620000	171120000	63719000	219840000	111480000	127330000	136050000	151270000	144570000	149090000
A0A0C4DGB0;Q9UIL1-3;Q9UIL1-2;Q9UIL1	31606000	86674000	135590000	70184000	63903000	0	73666000	118690000	0	76708000	23312000	0	55301000	0	74551000	71257000	100210000	48467000	0	52395000	50840000	106650000	0	98247000	0	67270000	118090000	45914000	0	0	84841000	0	32005000	41916000	56753000	162840000	0	94475000	73615000	96743000	107630000	0	170720000	0	42435000	90296000	0	0	37265000
A0A0C4DGB5;B7Z574;P20810-8;P20810-4;E9PDE4;H0Y7F0;E7EQA0;H0YA91;A0A0C4DGD1;D6RBR1;E7EQK6	0	0	0	0	0	0	0	173910000	0	0	0	0	0	0	0	0	0	0	0	0	0	0	0	0	0	0	0	0	0	0	0	0	0	0	0	0	0	0	0	0	0	0	0	0	0	0	0	0	0
A0A0C4DGF8;A0A1B0GV09;Q9H9B1-3;Q9H9B1;A0A1B0GU48;Q9H9B1-4;A0A0D9SF38;A0A0D9SER9;A0A1B0GWF6;A0A1W2PPZ7;A0A1B0GVZ8;A0A1B0GUD1	0	0	0	0	0	0	0	0	0	0	0	0	0	0	0	0	0	0	0	0	0	0	0	0	0	0	0	26174000	0	0	0	0	0	0	0	30115000	0	19226000	0	0	0	0	16651000	0	0	0	0	0	0
Q14839-2;F5GWX5;A0A2R8Y425;A0A2R8Y5J0;A0A2U3TZM0;A0A2R8YFK9;A0A2R8Y212;A0A2R8Y521;A0A0C4DGG9;Q14839;A0A2R8YFD8;A0A2R8YDJ9;A0A2R8YD40;A0A2R8Y4X2;A0A2R8YDW2;A0A2R8Y445;A0A2R8Y8C1;A0A2R8YER1;A0A2R8Y5Z7;A0A2R8Y685;A0A2R8Y7I0;A0A2R8Y7M9;A0A2R8Y5M9;A0A2R8Y8B3;A0A2R8YE38;A0A2R8Y6G9;F5H6N4;K7EPV1;F6T542;K7EMC0;A0A2R8Y7X1;A0A2R8Y795	642659968	651809984	564860032	544289984	968680000	578910016	622190016	720300032	643459968	514140000	957059968	882000000	732460032	1035699968	707870016	784710016	623280000	921619968	879489984	705420032	558609984	829049984	1032499968	922640000	773240000	1344400000	1039000000	1100400000	1188099968	592960000	1107200000	765440000	833289984	1158800000	742329984	1127500032	647020032	1142200064	791320000	1219399936	986659968	473280000	1667299968	576870016	470310016	711510016	551030016	140700000	461440000
A0A0C4DGH0;Q5ZPR3-4;Q5ZPR3;Q5ZPR3-3;H0YL10;Q5ZPR3-2;H0YK40;H0YK59;H0YN29;H0YLT8;H0YN85	251740000	263380000	110530000	217800000	584120000	236720000	408510016	132920000	770409984	405520000	747059968	352729984	376489984	354510016	182620000	80792000	212140000	400390016	214590000	126660000	195900000	586169984	327140000	286310016	381950016	190590000	325760000	198290000	286510016	117840000	247600000	287040000	624979968	438209984	290590016	206150000	320590016	329929984	343500000	450430016	584540032	343030016	212090000	178830000	212740000	360080000	115220000	927289984	147950000
A0A0C4DGJ8;Q6IPR1	0	0	0	6935000	0	0	0	0	0	0	0	0	0	0	0	0	0	0	0	0	0	0	0	0	0	0	0	0	0	0	0	0	0	0	0	0	0	0	0	12049000	0	0	0	0	0	0	0	0	0
A0A0C4DGN4;Q96DA0;I3L1H9;I3L3X0	0	0	0	255630000	0	31012000	0	0	23382000	0	0	93237000	0	51923000	0	81884000	0	0	87741000	429860000	197910000	0	0	0	0	0	0	0	0	0	58372000	62724000	0	0	0	0	0	0	0	0	0	0	0	0	91571000	0	0	143070000	154330000
A0A0C4DGN6;Q9Y2X7;Q9Y2X7-3;J3QRU8;J3QQI0;J3QLH1;K7EN79	10375000	0	0	0	21244000	56310000	4019100	19317000	21358000	50579000	0	0	0	0	34417000	34254000	44939000	33428000	0	29577000	15720000	24155000	82008000	37855000	52783000	33295000	64795000	37085000	20615000	0	34048000	49834000	15909000	38186000	10386000	7678400	8319900	13096000	29915000	24853000	17966000	43475000	19863000	36400000	0	0	17877000	0	0
A0A0C4DGQ5;P04632;K7ELJ7;K7EIV0;K7EM73;Q96L46;K7EMQ1;K7ES78	4307500032	7189600256	3925600000	6781799936	4973100032	6779500032	4731599872	4543699968	6574099968	4570599936	2560000000	4777800192	8041200128	5076700160	8022900224	7564299776	6733599744	4353900032	5975399936	4368999936	4295600128	7109199872	7029499904	5362599936	3083099904	6901499904	7512600064	5128900096	4834599936	3770500096	4363100160	5423399936	7032500224	3823000064	6466500096	8348199936	3432900096	6020700160	9953999872	4046500096	3529200128	6353299968	4249100032	5336800256	8270799872	5793299968	3256699904	1016600000	2882299904
A0A0C4DGQ8;Q6IAN0;J3KRS1;J3QKT1	174140000	61096000	272220000	167790000	96905000	87123000	248480000	164820000	139110000	127410000	192200000	176800000	164000000	97719000	130710000	118780000	108640000	244520000	162460000	263910000	203130000	113920000	80065000	173880000	332390016	183480000	165090000	244390000	384270016	98017000	151930000	103210000	74991000	282529984	119770000	195210000	246010000	229440000	185260000	248130000	288600000	131540000	172000000	67223000	201510000	72172000	119370000	405020000	226290000
A0A0C4DGS1;P39656;P39656-3;P39656-2;U3KQ84	7656699904	7860499968	10199000064	8848000000	6643700224	5211100160	9255400448	6777699840	5393299968	6898599936	12241000448	7404199936	7493300224	8399300096	6694499840	4977900032	7146699776	10611999744	7288900096	8326600192	8556599808	6655900160	5829700096	7558600192	8495900160	8499700224	9352200192	9145600000	8445700096	5531800064	7330299904	7369299968	6106500096	11966999552	7181499904	9554799616	8497999872	8994799616	7060400128	9745500160	9392000000	5172599808	10821999616	6573000192	8297699840	5590900224	8782000128	8443500032	7629599744
A0A0C4DGS9;Q9Y6K0	94635000	95881000	75609000	94975000	75214000	81373000	84390000	83490000	76889000	40859000	133680000	42118000	68132000	87164000	76226000	54055000	80589000	66758000	117610000	85595000	69514000	86241000	0	121040000	109650000	99951000	93462000	47720000	109290000	78379000	81708000	49174000	73154000	107120000	57111000	119820000	132360000	140970000	84282000	114190000	0	58870000	136980000	84349000	72865000	96326000	82143000	108820000	0
A0A0C4DGV8;Q13214-2;Q13214;B4DEK9;A0A087WZE0	0	0	0	0	0	0	0	0	0	0	0	0	0	0	0	0	6960800	4860000	0	1482700	0	0	4083600	0	0	0	0	0	0	0	0	3693100	0	0	0	0	0	0	0	0	0	0	0	0	0	0	0	0	0
A0A0C4DGW6;A6NDU8	0	0	0	63397000	0	0	0	0	0	0	0	0	0	0	0	29488000	0	0	16591000	0	21758000	0	0	46636000	34554000	0	0	22971000	0	0	31021000	0	0	0	0	18665000	0	0	0	0	0	38260000	0	0	104250000	0	58965000	0	0
A0A0C4DGZ8;P07359	0	0	0	0	0	0	0	0	0	0	0	0	0	0	0	0	0	0	0	0	0	0	0	0	0	0	0	0	0	0	0	0	0	0	0	0	0	0	0	0	0	0	0	0	0	0	0	53831000	0
A0A0C4DH25	0	0	112390000	0	0	0	0	0	0	0	0	0	0	0	0	0	0	0	0	0	0	0	0	0	0	0	0	0	0	0	0	0	0	0	0	0	0	0	0	0	0	0	0	0	0	0	0	0	50893000
A0A0C4DH31;P23083	26250000	12771000	13629000	19293000	78559000	122680000	0	0	55476000	25217000	0	32421000	0	38276000	34575000	0	25032000	47392000	25124000	0	45034000	0	11559000	0	0	0	0	0	8771200	56282000	0	36373000	105010000	0	0	0	0	0	59624000	41128000	0	30126000	0	32664000	38422000	0	51166000	0	75715000
A0A0C4DH34	0	0	20615000	17188000	24105000	0	0	16070000	0	0	0	0	0	0	0	0	0	0	0	4077000	19122000	0	0	0	0	0	0	0	0	0	0	0	30801000	1328100	9183000	0	10932000	0	0	0	7574400	0	0	26344000	15789000	0	0	8143200	17026000
A0A0C4DH36	0	0	11406000	46663000	0	13503000	0	8336300	0	0	0	0	0	0	0	0	0	0	12598000	0	0	0	0	0	24960000	0	0	0	0	0	0	0	0	15709000	0	0	0	0	0	13930000	0	6522500	0	0	0	31775000	0	0	25712000
A0A0C4DH38	0	0	51264000	25670000	0	85278000	0	52173000	0	0	0	0	0	0	0	0	0	0	0	0	0	0	0	0	0	0	0	0	0	43289000	0	0	0	16175000	0	0	0	0	0	0	34012000	0	0	76099000	0	52057000	0	0	18836000
P0DP08;P0DP06;A0A0C4DH41;P01825;P06331;P01824;A0A0J9YWU9;P0DP07	35515000	41945000	220350000	102350000	22710000	89349000	16236000	243290000	117630000	0	14185000	27413000	0	28722000	28958000	81798000	18543000	47801000	47652000	53391000	75310000	18026000	17195000	74858000	127990000	0	0	0	0	80033000	33674000	0	75827000	48037000	19737000	0	71351000	15691000	53083000	42706000	38728000	35255000	0	46370000	60876000	90067000	0	118380000	0
A0A0C4DH43;A0A0J9YVU5	0	0	85820000	25211000	62665000	0	0	74769000	0	0	0	0	0	0	0	0	0	0	0	0	53389000	0	0	0	0	0	0	0	0	0	0	0	0	20833000	0	0	0	0	0	46791000	48141000	0	0	0	0	0	0	46650000	0
A0A0C4DH67	0	0	0	0	0	0	0	0	0	0	0	0	0	0	0	0	0	0	0	0	0	0	0	0	0	0	0	0	0	0	0	0	0	0	0	0	0	0	0	0	0	0	0	0	0	8257000	0	0	0
A0A0C4DH72;P01599;A0A0C4DH73;P04432;P01611;P01597	0	0	0	102850000	0	0	0	62024000	0	0	0	0	0	0	0	0	0	0	0	0	31281000	0	0	0	0	0	0	0	0	0	0	0	68181000	0	0	0	0	0	0	0	0	0	0	52675000	0	0	39966000	0	39875000
Q29967;A0A140T9R6;A0A140T8Z5;A0A0D5XQ77;P01920;A0A140TA15;A0A140T9Z9	0	0	0	0	0	0	0	0	0	0	0	0	0	0	0	0	0	0	0	0	0	0	0	0	0	0	0	0	0	0	0	0	0	0	0	0	0	0	0	0	0	0	0	0	0	0	0	0	0
A0A0D9SEI0;Q9P0P8	0	0	0	0	0	0	0	0	22105000	0	0	0	0	0	0	0	0	0	0	0	0	0	0	39223000	159180000	0	11567000	0	0	0	0	0	0	0	0	0	0	0	0	0	0	0	0	26897000	0	0	0	0	0
A0A0D9SEN2;Q9UQ88-4;Q5QPR4;Q5QPR3;A0A0D9SEI3;P21127-8;Q9UQ88;P21127-2;P21127-3;Q9UQ88-2;A0A0D9SER5;Q9UQ88-3;Q9UQ88-5;P21127-9;P21127-6;P21127-10;P21127-5;P21127-4;Q9UQ88-10;P21127-12;P21127;Q9UQ88-8;Q9UQ88-9	0	0	0	40840000	43691000	20400000	0	0	0	0	0	0	0	0	17083000	45499000	45371000	0	0	39185000	0	46681000	30328000	23499000	43997000	55874000	44893000	41834000	60027000	43348000	45977000	0	0	0	0	39608000	0	58498000	0	0	0	0	75427000	0	0	0	28140000	0	0
A0A0D9SEM9	0	0	0	0	0	0	0	0	0	0	0	0	0	0	0	67758000	0	31071000	0	0	0	0	0	0	0	0	0	62847000	0	0	0	0	0	0	0	0	0	0	0	0	0	0	0	0	0	0	0	0	0
A0A0D9SEN1;Q12884;B4DLR2;Q12884-2;C9J131;H0YG61;H7C4D9;F8WF29	131310000	24024000	766190016	18938000	2220400128	259450000	417620000	182740000	414750016	262340000	2703000064	335140000	7773100	291280000	68955000	653459968	66596000	649160000	16657000	755390016	615470016	29417000	84818000	19054000	53759000	594230016	509540000	393840000	2418899968	628790016	638520000	482000000	32249000	1378300032	94335000	89955000	224370000	300009984	129090000	88536000	999960000	25155000	545569984	0	230250000	62901000	728780032	354060000	134060000
Q04726-7;H0YKT5;Q04726;Q04726-4;Q04726-5;Q04726-6;Q04726-3;Q04726-2;H0YKN8;H0YL70;A0A0D9SES8;H0YNT2;F5H7D6;H0YNI7;Q04725-2;H0YLI3;K7EJR7;H0YKH0;H0YLW9	0	0	0	0	0	0	0	0	0	0	0	0	0	0	0	0	0	0	0	0	0	0	0	0	0	0	0	0	0	0	0	0	0	0	0	0	0	0	0	0	0	0	0	0	0	0	0	0	0
A0A0D9SG12;A0A2U3TZJ9;A0A0D9SF53;A0A2R8Y5G6;A0A2R8YF78;A0A2R8YFR4;A0A2R8YCW1;A0A0D9SFB3;O00571-2;O00571;A0A2R8YFS5;A0A2R8Y4A4;A0A2R8Y645;F6S8Q4;A0A2R8Y7T2;A0A2R8YDT5;A0A2R8YDH3;A0A0J9YVQ7;A0A087WVZ1;A0A2R8Y650;A0A2R8YCU0;A0A2R8YF89;A0A2R8Y4D2;A0A087WX09;D6RCM4;Q9NQI0-2;Q9NQI0-4;Q9NQI0;Q9NQI0-3;H0Y960	1829299968	2598700032	1943600000	2782599936	2731800064	1888999936	2187699968	2194299904	2444600064	1398000000	1822700032	3223399936	2601600000	3113499904	2235899904	1629500032	2275099904	2457999872	1924600064	2987899904	2177600000	2885100032	2517900032	3033200128	2744699904	2782099968	3097900032	2482400000	3500199936	2125400064	2333299968	2277499904	1761100032	3612699904	2239899904	3060900096	1999600000	3373900032	3028499968	3254700032	4853400064	2227200000	3130099968	2079399936	2004300032	2382599936	2374099968	2778200064	2583300096
A0A0D9SF60;Q99569-2;Q99569	16431000	16564000	0	16160000	19516000	0	7595000	31728000	0	0	0	0	12635000	0	0	0	0	0	0	0	0	0	0	0	0	31450000	57465000	0	0	0	0	0	0	13269000	0	0	0	0	0	8083300	0	0	83307000	0	0	0	0	0	0
Q8N6H7;G5E9L0;A0A0D9SF70;E9PQP3;E9PIY6;E9PK28;E9PN48;E9PMR9;E9PJT7;H0YDX1;E9PM63;Q8N6H7-2;E9PMU9;E9PNY8;Q8N6H7-3;H0YDN9;H0YF45;E9PM18	0	0	0	0	0	0	0	49039000	48677000	22816000	0	0	0	0	37767000	25062000	29896000	23436000	0	0	0	0	32078000	27805000	0	29961000	26319000	0	47069000	0	38935000	28309000	0	0	0	43849000	0	40512000	0	0	0	32940000	31662000	26335000	39272000	62344000	28835000	0	0
A0A0D9SFB1;A0A0U1RQP1;A0A0D9SFE4;Q05193-5;Q05193-3;Q05193-2;Q05193;A0A1B0GUX5;A0A1B0GU67	0	0	0	0	0	0	0	0	0	0	46551000	0	0	0	0	0	0	0	0	0	0	0	0	0	0	0	0	0	0	0	0	0	0	0	0	0	0	0	0	0	71622000	0	0	0	0	0	0	0	0
A0A0D9SFK2;Q92614-4;Q92614;Q92614-3;Q92614-2;Q92614-5;H0YEV9	467760000	822300032	651340032	1220499968	778729984	642540032	1142200064	807980032	621960000	528729984	1030499968	470049984	513990016	610449984	753550016	709059968	731660032	867100032	676540032	1411299968	929379968	761249984	996849984	741470016	1080000000	663280000	768920000	820289984	573089984	643340032	489180000	806520000	653790016	845310016	740380032	724659968	821790016	975420032	515340000	711169984	1239000064	667100032	408700000	730899968	594240000	1017100032	396870016	1736899968	779160000
M0R3C8;A0A0D9SFL2;Q96T60;M0QYI1;M0QYH2;Q96T60-2;A0A0D9SEV0;M0R000;A0A0D9SFD6;M0QX49;A0A0D9SFU1;A0A1B0GU66	0	0	46064000	0	0	0	0	80773000	41756000	0	0	0	0	0	0	0	0	0	48591000	0	0	0	12512000	115940000	0	0	0	0	0	0	34519000	0	0	0	0	0	63457000	0	0	0	0	0	0	0	0	0	0	0	0
A0A0D9SFL3;B0QYK0;C9JGE3;Q01844-2;Q01844-6;Q01844-3;Q01844;Q01844-5;H7BY36	131120000	107900000	210480000	103120000	136820000	183650000	339369984	118000000	124020000	157240000	112060000	195840000	138350000	162930000	203080000	196990000	169070000	203330000	129170000	23870000	125180000	142350000	220040000	54546000	80655000	233470000	191020000	169290000	271670016	78350000	166890000	356110016	125460000	177500000	99111000	151990000	70359000	259350000	132660000	201310000	204160000	110820000	275760000	135120000	98800000	164430000	96064000	36609000	77000000
A0A0D9SFR5;H3BQ06;H3BV07;A0A2R8Y518;Q9ULP9-2;Q9ULP9	0	0	0	0	0	0	0	0	0	0	0	0	0	0	0	0	0	0	0	0	0	0	0	0	0	0	0	0	0	0	0	0	0	0	0	0	0	0	0	0	0	0	0	0	0	0	0	0	0
A0A1B0GWF2;A0A1B0GVQ5;A0A2R8Y5D4;A0A0D9SG72;A0A1B0GTP9;P61764;P61764-2;A0A1B0GW76;A0A0D9SFQ7;A0A0D9SFW6;A0A0D9SEP9;A0A0D9SEH5;A0A1B0GTD8;A0A096LP33;A0A1B0GVV9	0	50947000	69068000	47574000	28396000	25004000	46772000	59660000	39863000	26547000	0	18427000	69496000	36310000	60209000	31385000	27187000	0	48629000	42754000	28578000	43613000	0	69915000	0	57949000	56136000	33422000	18868000	23491000	26052000	19792000	0	38213000	42251000	41924000	31310000	105280000	9734800	35050000	123210000	0	112330000	38278000	36296000	68521000	0	0	30757000
A0A0D9SG88;Q5TFM2	0	0	0	0	0	0	0	0	0	0	0	0	0	0	0	0	0	0	0	0	0	0	0	0	0	0	0	0	0	0	0	0	0	0	0	0	0	0	0	0	0	0	0	0	29666000	0	0	0	0
A0A0D9SGE8;Q8IWS0-5;Q8IWS0-3;Q8IWS0;Q5JRC6;Q8IWS0-4;Q8IWS0-2	0	44795000	0	0	16238000	19755000	0	25851000	0	0	0	0	11874000	0	6070900	26685000	9544200	17050000	26366000	0	0	9659800	11281000	24997000	0	12687000	15233000	18262000	11419000	16714000	12955000	15116000	12409000	0	18181000	24839000	12896000	21111000	15973000	0	0	21093000	14129000	17786000	0	0	0	0	0
E7ESF6;A0A0D9SGG1;Q13094	0	0	0	0	0	0	0	0	0	0	0	0	0	0	0	0	0	0	0	0	0	0	0	0	0	0	0	0	27766000	0	0	0	0	0	0	0	0	0	0	0	0	0	0	0	0	3279100	64466000	115900000	0
A0A0D9SGH0;Q92581-3;Q92581-2;A0A1B0GW29;A0A1B0GV11;Q92581;A0A0D9SFM4	0	0	0	0	45043000	0	58228000	32436000	0	30148000	0	20010000	13404000	0	47503000	41634000	49904000	25088000	50688000	0	0	0	31681000	38951000	0	51192000	48514000	53015000	33495000	32674000	0	41794000	0	72211000	53939000	31798000	19303000	77940000	0	0	0	27398000	66389000	26045000	0	0	21147000	0	0
A0A0G2JH30;A0A0G2JPX0;P49918-2;P49918;A6NK88;A0A2R8YFP9	130350000	101200000	138500000	296300000	84328000	114620000	79127000	130280000	212570000	128130000	0	34051000	102860000	68297000	247950000	103840000	63273000	63114000	178030000	96007000	48587000	109730000	127890000	156400000	105470000	158130000	156940000	51834000	50952000	59965000	27983000	92626000	141310000	254940000	163630000	162990000	126570000	168940000	170780000	228480000	30581000	256670000	146590000	203850000	80816000	85894000	0	0	19053000
A0A0G2JIF0;A0A0G2JH50;A2BF26;A0A1W2PS56;A0A140TA19;A0A140T9S7;A0A140T9Q4;A0A0G2JKJ1;A0A0G2JPT2	0	0	0	0	0	0	0	0	0	0	0	0	0	0	0	0	20653000	0	0	0	0	0	0	0	0	0	0	0	0	0	0	0	0	0	0	0	218810000	11945000	0	0	0	22032000	0	0	0	0	0	0	0
A0A140T9X6;A0A140T8X0;A0A140T9B7;A0A0G2JPA3;A0A0G2JH66;A0A140T9W7;A0A140T939;A0A140T9C2;A0A140T9D9;A0A140T9W3;D0EV57;A0A140T9V0;P30511-3;P30511;A0A0G2JNV5;P30511-2;A0A140T9J8	0	0	0	0	0	0	0	0	0	0	0	0	5358600	0	5275600	0	0	25097000	0	0	0	0	0	0	0	0	0	0	22317000	0	14419000	0	0	0	0	0	39266000	1484300	0	0	0	47947000	7014900	0	0	0	57124000	0	0
A0A0G2JH68;O60610;A0A140T8Z0;O60610-2;O60610-3;H9KV28;A0A2R8Y5N1;B4E2I7;H7C2W8;A0A2R8YEF8	718940032	1370800000	1350300032	2175200000	568590016	698129984	1447100032	1592499968	1527100032	352990016	581870016	735480000	2096199936	916339968	1344600064	1013200000	1367600000	574590016	1004600000	2408100096	1092499968	1006099968	1455900032	2109100032	1284199936	1381200000	1518200064	1295600000	386609984	816400000	909859968	527760000	411980000	1358499968	1300300032	1978099968	1390599936	1412099968	1320000000	903960000	2338599936	1994000000	839299968	959809984	2304900096	1124000000	847209984	1037800000	1751399936
A0A0G2JHC2;Q6NYC8;Q6NYC8-2;Q6NYC8-3	0	0	0	0	24904000	28621000	15335000	28686000	28681000	0	0	30495000	26064000	27335000	0	22264000	0	31191000	0	0	0	0	0	0	0	13205000	0	0	45202000	25681000	0	0	0	0	0	0	0	32609000	0	0	0	46380000	0	33218000	0	0	0	0	0
A0A0G2JIF2;A0A0G2JI36;A0A1W2PSE7;A0A0G2JL56;A0A1W2PQD0	26327000	0	0	0	0	0	4888700	0	0	0	0	0	0	0	0	22104000	0	0	0	0	0	0	0	0	0	0	0	0	0	0	0	0	26502000	0	0	0	0	0	0	0	0	38889000	60359000	0	0	0	0	868500	0
Q8TD31-3;A0A0G2JP87;Q8TD31-2;Q8TD31;A2ABH1;A0A0G2JJ47;A0A0G2JII5;A0A0G2JPU2;B0S7V6;A0A140T9J5;A0A0G2JJK2;REV__H0Y307;REV__Q9H1H9-3;REV__Q9H1H9-4;REV__Q9H1H9-2;Q5T9S2;REV__Q9H1H9;B0V092;A0A494C023;A0A494C0D7;D6RDI7;A0A0G2JHN4;REV__A0A1B0GUA8;D6RAE7;E7EQE8;E7EQC5;A0A0G2JJK7;A2ABH4;E9PGB6;A0A0G2JI40;E9PHV1;A0A0G2JIL2;A0A0G2JJZ1;A2ABH3;A0A0G2JIT9;E7EPK4;A0A0G2JI86;A2ABH5	155360000	0	0	0	89720000	0	0	0	0	1808300032	0	856000000	601960000	485409984	248780000	0	341700000	377449984	271800000	384480000	637510016	85021000	343569984	18996000	0	151960000	231080000	0	78422000	184120000	66028000	440620000	211550000	0	313950016	310240000	162030000	0	146890000	296089984	0	138170000	0	210310000	72288000	209540000	197700000	0	166580000
A0A0G2JIW1;P0DMV9;P0DMV8;P0DMV8-2;V9GZ37	26279000064	32767000576	33579999232	42726998016	22781999104	27021000704	32995999744	37840998400	37060001792	21713000448	14817000448	20422000640	34666999808	24917000192	38321999872	37307998208	31339999232	14492999680	46334001152	25302999040	25255999488	18915999744	26148999168	43927998464	37319999488	25809999872	32477999104	26674999296	18848999424	27469000704	31356000256	25379999744	24909000704	33245999104	37263998976	33443000320	37596999680	36914999296	36594999296	33983000576	28263000064	33767999488	27502000128	26205999104	39760998400	31741999104	18083999744	15148000256	20380000256
A0A0G2JME2;X5D146;A0A0G2JPB7;F8WBA1;A0A0G2JJ84;Q9UIR0-5;Q9UIR0-4;Q9UIR0-3;Q9UIR0-2;Q9UIR0	0	0	0	36295000	0	53601000	0	0	0	0	0	0	0	0	6146000	20164000	9956200	0	15869000	0	0	17824000	0	29483000	0	24229000	43951000	31704000	0	0	19666000	4990200	6767600	0	0	8894700	0	90908000	35973000	0	0	14236000	15016000	0	0	0	13416000	0	0
A0A0G2JJD3;O95870;O95870-2;A0A0G2JI89;F2Z3H2;F2Z3G6	0	98390000	59832000	65698000	227650000	179950000	87024000	92882000	106120000	49053000	171510000	49148000	144040000	113010000	140120000	98595000	136180000	150230000	99125000	157760000	165830000	110070000	238420000	252440000	189780000	222380000	283950016	168330000	359249984	245300000	118460000	139830000	117960000	289740000	125270000	305060000	181850000	251710000	189490000	243720000	239230000	85012000	193280000	71476000	157960000	160420000	148570000	0	119550000
A0A0G2JL65;A0A0G2JJW2;Q15109-6;Q15109;A0A0G2JL37;Q15109-10;Q15109-4;Q15109-9;Q15109-3;A0A0G2JJF5;Q15109-8;Q5SSZ2;B5A982;A0A0G2JKB6;A0A0G2JID9;Q3L1R2;A0A0G2JL21;Q5SSZ3;A0A0G2JL23;Q15109-2;Q15109-7;Q15109-5;A8MS87	44905000	0	0	0	0	0	0	0	0	0	0	22004000	30386000	61391000	0	0	0	0	0	0	90274000	62310000	0	0	0	0	0	0	0	0	27862000	0	0	0	0	69840000	0	0	0	46873000	0	0	0	0	0	0	0	0	0
X5D2U9;A0A0G2JJQ8;P13762	0	0	0	0	0	0	0	0	0	0	0	0	0	0	0	0	0	0	0	0	0	0	0	0	0	0	0	0	0	0	0	0	0	0	0	0	0	0	0	0	134050000	0	0	0	0	0	0	0	0
A0A0G2JKR7;P28702;P28702-3;A0A0G2JHI1	0	0	0	0	0	14540000	29376000	24932000	25244000	0	0	0	24639000	0	0	16758000	15103000	0	22413000	0	0	0	0	0	0	28030000	0	0	0	0	15335000	14599000	0	54588000	22718000	23702000	0	18125000	0	24078000	0	18597000	23326000	0	0	0	0	0	0
A0A0G2JLD8;E7EUY5;Q04837;C9K0U8	284009984	197840000	92539000	124940000	357200000	257970000	194150000	184740000	193840000	190430000	300220000	263420000	213560000	255190000	212370000	461360000	301580000	394649984	248050000	31156000	249530000	262430000	220960000	133440000	118750000	273780000	259850000	220040000	606809984	390409984	491860000	295889984	250680000	127510000	309520000	276430016	147830000	266920000	253680000	191710000	0	137760000	234530000	194120000	108650000	329569984	173780000	0	168140000
Q9UPP2;A0A0G2JLG2;A0A0G2JN53	4029100	0	13401000	1837900	3982000	0	19939000	6249000	1168400	0	10654000	2305400	5445100	3446900	2005500	7753500	3625500	4728600	0	33836000	7509100	1782600	0	4347300	8198600	6206400	4020700	2771200	6074100	5054700	3740300	0	5024500	4171200	5962500	3035700	8278800	0	4044600	4724300	0	4393400	5898500	0	2958400	0	0	40303000	5345800
A0A0G2JLS4;A0A0G2JP64;A0A0G2JQ15;A0A0G2JNM2;F6TER3;A0A0G2JP80;Q8NHL6;Q8NHL6-3;Q8NHL6-4;Q8NHL6-2;A0A0G2JQ46;A0A087WSV6;A0A0G2JNQ6;A0A0G2JQ44;D9IDM6;D9IDM5;A0A087WSX8;A0A0B4J1W1;A8MVE2;A0A0G2JNK9;A0A0G2JNR3;Q8NHL6-5;F6RVM3	0	0	0	0	0	0	0	231340000	0	0	0	0	0	0	0	0	0	0	0	0	0	0	0	0	0	0	0	0	0	0	0	0	0	0	0	0	0	435580000	0	0	0	0	0	0	0	0	0	0	0
P24071;A0A0G2JLU6;P24071-10;A0A0G2JNH4;P24071-6;P24071-5;A0A0G2JPZ4;A0A0G2JM27;A0A0G2JNS3;A0A0G2JP11;P24071-8;P24071-4;P24071-11;P24071-2;P24071-3;A0A0G2JPP7;A0A0G2JM28;P24071-9;P24071-7;A0A0G2JPZ0;A0A0G2JM53	0	0	0	0	0	0	0	0	0	0	0	0	0	0	0	0	0	0	0	0	0	0	0	0	0	0	0	0	0	0	0	0	0	0	0	0	0	0	0	0	0	0	0	0	0	0	60115000	22207000	18258000
Q6GTX8-3;A0A0G2JNK8;A0A0G2JP18;A0A0G2JQ50;A0A140T8W3;A0A0G2JNU6;A0A0G2JLV7;A0A0G2JMI0;Q6GTX8-2;Q6GTX8;A8MZ84;A0A0G2JM94;Q6GTX8-4;D3YTC8;F8WC07;A0A0G2JMC3;W4VSQ5;C9IZB2	0	0	0	0	0	0	0	0	0	0	0	0	0	0	0	0	0	0	0	0	0	0	0	0	0	0	0	0	69788000	0	0	0	14005000	0	0	0	0	0	0	0	0	0	17751000	0	0	0	0	0	0
Q9NX02;Q9NX02-2;Q9NX02-5;Q9NX02-4;A0A0G2JPQ2;J3KN39;A0A0G2JLX3;A0A0G2JMG8;A0A0G2JNC8;Q9NX02-3;A0A0G2JLQ8;A0A0G2JPB6;A0A0G2JP37;F5H7Q5;K7EJ90;F5H5B1;K7ELX1;K7EPE6;F5GYZ4	0	0	0	0	0	0	0	0	0	4643200	0	0	0	0	0	0	0	0	0	44289000	5906400	0	0	5330800	0	0	0	0	0	0	0	0	0	0	0	0	0	0	0	0	0	3233100	0	0	0	0	3018500	0	0
A0A0G2JQC1;A0A0G2JNJ5;A0A0G2JQK9;E9PDY6;A0A0G2JNM3;A0A0G2JM16;E7EWN1;A0A0G2JRT1;A0A0G2JPA4;A0A0G2JSC3;Q99102-12;Q99102-17;A0A0G2JS65;Q99102-13;Q99102;Q99102-3;A0A0G2JRU8;A0A0G2JQT8;A0A0G2JR97;A0A0G2JQI2;Q99102-16;A0A0G2JRA1;E7ENC5;A0A0G2JQJ2;A0A0G2JMX1;Q99102-10;A0A0G2JQC6;A0A0G2JN54;A0A0G2JSB1;A0A0G2JRK4;A0A0G2JNL3;E7ETT5	0	0	0	0	0	0	0	0	0	0	0	0	0	0	0	0	0	15745000	0	0	0	0	0	0	0	0	0	0	0	0	0	0	0	0	0	0	0	0	16614000	0	0	0	0	0	0	0	0	0	0
A0A0G2JN10;A0A0G2JMB1;A0A0G2JPH6;Q6ISS4-2;Q6ISS4;A0A0G2JLQ0;A0A087X1V4;C9JFQ0	515929984	439430016	42641000	447089984	83769000	0	1188700032	516420000	200140000	327200000	528640000	111850000	602609984	73497000	565219968	360580000	386409984	44046000	285230016	444889984	674640000	483329984	12673000	139410000	746950016	10036000	12870000	0	110320000	222620000	139050000	34474000	537470016	0	317800000	326070016	482169984	312209984	0	525500000	389780000	339840000	558889984	324150016	411280000	614179968	256900000	225420000	287809984
A0A0G2JMB2	0	0	140880000	40471000	0	271590016	40248000	45331000	51955000	0	0	0	0	0	0	44632000	15793000	0	0	0	101830000	0	0	75096000	0	0	0	0	0	0	81717000	0	116770000	20910000	54215000	0	75440000	0	0	40572000	26739000	25574000	0	47916000	0	130600000	80887000	260500000	61490000
A0A0G2JMH6;P01903;Q30118;A0A0G2JH46	0	223000000	28926000	191690000	384670016	67503000	0	258350000	261600000	0	262420000	80958000	280460000	0	0	45303000	243050000	402300000	55338000	0	0	0	97378000	539070016	0	0	79893000	67832000	192580000	209340000	97859000	289680000	194910000	27007000	142390000	0	834889984	210410000	78767000	170710000	628809984	237910000	664360000	0	73604000	58989000	0	0	153290000
A0A0G2JMY9;Q8N6C8;Q8N6C8-3;Q8N6C8-2;A0A0G2JMJ0;A0A0G2JLV5;A0A0G2JM99	0	0	0	0	0	0	0	0	0	0	0	0	0	0	0	0	0	17249000	0	0	0	0	0	0	0	0	0	0	111570000	0	25328000	0	21047000	0	0	0	0	0	0	0	0	0	0	0	0	51479000	52979000	163480000	42505000
A0A0G2JMZ6;O60282;O60282-2	0	0	0	0	0	0	0	0	45468000	12434000	0	0	0	21557000	0	0	28376000	0	0	0	0	0	0	0	0	0	0	0	36377000	0	0	0	0	0	0	0	0	0	0	0	0	0	0	0	0	31974000	30667000	0	0
A0A0G2JMZ8;Q16625-3;Q16625;Q16625-4;Q16625-2;Q16625-5;A0A0G2JPF2	56279000	145790000	35769000	157880000	0	60685000	169110000	195960000	0	32282000	22690000	41114000	38960000	0	55697000	0	44823000	50205000	120440000	0	73828000	84985000	63965000	98292000	61063000	85511000	130420000	102440000	33067000	74110000	95643000	51347000	68949000	52874000	37718000	0	128190000	154450000	104860000	18251000	0	59955000	0	36816000	111250000	124680000	0	0	44015000
A0A0G2JNQ7;A0A0G2JNT8;A0A0G2JN35;A0A0G2JPH5;Q8N423-2;Q8N423;A0A0G2JNH0;Q8N423-4;A0A0G2JNE7;Q8N423-3;H7C0C3;A0A0G2JM05;A0A0G2JLS7;A0A075B7A5;A0A0G2JP96;O75019	0	0	0	0	0	0	0	58007000	0	0	0	0	0	0	0	0	0	0	0	0	0	0	0	0	0	0	0	0	122120000	0	0	50582000	0	0	0	53276000	0	41339000	0	0	0	57841000	0	0	0	0	0	0	42756000
E9PIR1;A0A0G2JRG8;A0A0G2JNY3;Q6ZUM4-3;Q6ZUM4;A0A0C4DGE6;E9PNT2;Q6ZUM4-2;A0A0G2JP16;Q6ZUM4-4	0	0	0	0	0	0	0	0	0	0	0	0	0	0	0	0	0	0	0	0	0	0	0	0	0	0	0	0	0	0	0	0	0	0	0	0	0	0	0	0	0	0	0	0	27201000	0	0	0	0
A0A0G2JNZ2;A0A0G2JPP5;Q14160;Q14160-3;A0A0G2JMS7;Q14160-2;H0YCG0	857529984	997889984	778270016	1368700032	1019400000	965180032	1437299968	914609984	454280000	970480000	701059968	944689984	1202099968	1168099968	842849984	652400000	834259968	1116000000	962000000	1468099968	1008600000	1147299968	1100400000	1196000000	1431600000	1349600000	1288899968	1648700032	687699968	697100032	687980032	836889984	939619968	2000899968	674700032	1384499968	1036800000	1300499968	864870016	945230016	2455200000	809480000	1467100032	720960000	838649984	796209984	614380032	598230016	920860032
A0A140T8W8;A0A1W2PR61;A0A1W2PPF8;A0A140T8Y4;A0A0G2JPD3;A0A1W2PP29;A0A1W2PQZ3;A0A1W2PQE2;A0A0D9SFW8	278460000	236980000	0	0	214820000	0	125920000	159000000	226020000	437070016	185770000	0	87069000	67628000	79679000	103450000	82830000	397670016	0	171820000	135520000	168800000	96477000	218430000	79683000	182950000	196040000	0	522320000	137330000	375580000	237960000	71518000	306950016	0	40724000	1523399936	486630016	110170000	19109000	86865000	475110016	424870016	98354000	216240000	125390000	489790016	352510016	59377000
Q12979;Q12979-2;Q12979-4;A0A1C7CYZ0;A0A0G2JQ41;B7Z683;Q12979-3;I3NI05;I3L1U8;I3L2P5;I3L0R7;I3L3W0;A0A0G2JRJ1;I3L4Y1;A0A0G2JQB5;I3L379;A0A0G2JQT5	61103000	45509000	0	35781000	17179000	76876000	16798000	3354000	73635000	86593000	35402000	0	60362000	48115000	81815000	37745000	37119000	20545000	76322000	212700000	124570000	34482000	45243000	49325000	0	65740000	52157000	38216000	26582000	0	64666000	0	13090000	0	29650000	56148000	34970000	73422000	53732000	0	0	18867000	85964000	0	88286000	82129000	195510000	269820000	157320000
A0A0G2JR96;A0A0G2JQT1;A0A0G2JQH3;A0A087WVZ5;A0A0G2JRX2;A0A087WU52;A0A0G2JRV9;A0A087WWL1;A0A087WV63;A0A0G2JRF5;A0A087WWY5	0	0	180500000	0	0	0	0	0	0	0	67020000	59692000	143780000	140400000	68144000	37257000	0	0	0	0	0	0	110370000	114320000	66094000	0	82876000	89237000	0	51787000	0	0	0	62081000	0	97709000	74951000	49714000	89335000	84457000	90468000	0	0	0	0	0	52688000	50023000	0
A0A0G2JRQ6	0	0	0	0	0	0	0	14163000	0	0	0	0	0	0	0	0	0	0	0	0	0	0	0	0	0	0	0	0	0	0	0	0	0	0	0	0	0	0	0	0	0	0	0	0	0	16441000	0	20799000	0
E7EQW0;B7ZLE8;A0A0G2JS53;Q13075;A0A0G2JQE0;A0A0G2JNC7;Q13075-2;H0YAX2;E5RJA3	0	0	0	0	5394500	0	0	14246000	0	0	0	0	0	0	0	0	0	0	0	0	0	0	0	0	0	0	0	0	16880000	0	0	0	0	0	0	0	0	0	15565000	0	0	0	0	0	0	0	0	0	0
A0A0J9YYL3;Q9UHX1-2;Q9UHX1-6;Q9UHX1-4;A0A0J9YVP6;Q9UHX1;Q9UHX1-5;Q9UHX1-3;A0A0J9YXX5;A0A0J9YXJ8;A0A0J9YVR6;E9PQ56;A0A0J9YWM1;H0YEM1;E9PN18;E9PMU7;H0YCP8;E9PL19	147950000	200300000	544080000	396929984	568430016	246840000	463910016	385929984	346740000	104840000	71905000	281600000	285329984	526820000	342150016	412710016	356449984	515800000	502100000	414580000	321849984	427260000	464430016	493180000	307889984	627200000	525230016	463590016	653340032	367820000	590009984	383230016	361760000	541980032	336249984	722649984	391729984	655480000	310190016	552449984	279240000	323089984	829480000	371880000	357350016	329409984	216680000	79596000	39243000
F6RP06;A0A0J9YW18;Q12983	0	0	0	0	0	0	0	0	0	0	0	0	0	0	0	0	0	9670800	0	0	6630900	8822700	0	0	5888800	0	8416000	0	14034000	0	0	0	0	0	0	9773600	0	6495300	0	11018000	0	0	9940900	12945000	3574300	0	0	0	0
A0A0J9YW64;A6NIW2;Q5JSL3	0	0	0	0	0	0	0	0	0	0	0	0	0	0	0	0	0	0	0	0	0	0	0	0	0	0	0	0	0	0	0	0	0	0	0	0	0	0	0	0	0	0	0	0	0	0	0	128000000	0
A0A0J9YWI0;Q4VXZ8;Q9NUI1-3;Q9NUI1;H7C078;A0A0J9YY83;Q9NUI1-2	0	0	9274400	0	0	0	0	0	0	0	0	0	0	0	0	0	0	0	0	4813700	6044000	0	0	6134500	3789700	0	0	0	19796000	0	0	0	0	0	0	3640100	6356800	4221800	0	0	0	0	0	0	0	0	0	0	0
A0A0J9YWL0;Q9Y4K1;Q9Y4K1-2;Q96QW7	0	0	23150000	0	0	22702000	22286000	28699000	0	0	88049000	0	0	0	0	0	0	0	0	0	0	0	0	0	0	0	0	0	17744000	14462000	0	0	0	34513000	0	0	0	72533000	0	0	27151000	0	0	0	0	0	0	29270000	62723000
A0A0J9YXV4;A0A0J9YWM9;H3BSH7;Q969X6-2;Q969X6;H3BRM8	0	0	0	0	0	0	0	0	0	0	0	0	0	0	0	14526000	0	34587000	0	0	0	0	32302000	0	0	35746000	29464000	0	20113000	0	21818000	0	0	30756000	0	0	0	0	0	0	0	0	0	0	0	0	0	0	0
A0A0J9YX62;O75190-3;O75190;C9J2C4;O75190-2;C9J2P2;E9PH18;C9JDR7;C9JDX6;F8WCZ4;C9JB42;O75190-4;C9JN01;Q8WWF6;Q8NHS0;Q7Z6W7	35722000	163150000	0	33018000	18059000	26248000	0	38411000	41103000	0	0	60599000	22312000	34097000	33206000	31410000	31571000	34081000	16884000	73369000	19134000	28893000	110380000	50490000	21167000	14275000	0	0	90762000	13228000	69236000	78481000	55979000	0	30746000	5295000	21257000	52696000	23130000	41955000	0	77891000	14608000	103360000	0	108630000	62752000	41094000	46835000
A0A0J9YXF2;Q15165-1;Q15165;Q15165-3;G3XAK4;A0A0J9YXU7;A0A0J9YYJ1;A0A0J9YYF3;A0A2Q2SAK4;A0A0J9YYF0;A0A0J9YXM1	1924199936	1864300032	2443800064	1915299968	1050400000	568209984	1905699968	2201900032	1514400000	1178599936	925529984	1871100032	3380800000	3832999936	2862500096	2211899904	1297799936	4018299904	2269100032	2213900032	1794599936	2243500032	2494799872	4176600064	3698400000	1218700032	2034700032	1842300032	4862099968	2045500032	2286400000	2123900032	1288400000	2870400000	2775699968	7816000000	2538599936	2961200128	1844199936	4501000192	4734499840	2507399936	2914700032	2890700032	2305299968	825929984	1800899968	363809984	2186500096
A0A0J9YXM6;Q562E7;Q562E7-4;E9PDG3;Q562E7-2;Q562E7-6;Q562E7-5;Q562E7-3	0	55817000	31577000	44717000	51260000	33492000	19537000	71448000	0	39603000	57374000	0	0	0	40261000	48060000	32682000	15723000	32500000	102140000	48020000	38456000	23024000	132670000	94142000	79898000	67367000	70384000	34875000	0	28421000	20931000	0	112870000	33362000	45918000	90825000	52214000	51734000	69665000	194240000	40545000	51146000	45236000	71859000	41881000	0	150330000	43347000
A0A0J9YXX1	0	0	19263000	84553000	21951000	286220000	0	25907000	0	0	0	0	0	0	9032600	32661000	0	0	0	0	82956000	0	0	74903000	0	0	0	0	0	48307000	9966100	0	30781000	0	0	0	18176000	0	45080000	19537000	4008300	28336000	0	27821000	0	72013000	17731000	0	0
A0A0J9YY01;A0A2R8YFM0;A0A286YF23;Q96JP2;A0A0J9YYB3;A0A0J9YXD6;A0A0J9YXG9;A0A0J9YYJ7;A0A0J9YW50	0	0	0	0	0	0	0	11216000	100610000	0	0	26760000	0	0	65951000	13042000	46586000	5656300	14611000	6532000	39929000	73244000	0	0	0	0	5483300	0	19909000	0	8343200	3688100	0	0	10757000	10006000	41821000	0	0	0	0	13576000	7258500	0	0	46739000	558609984	8926600	0
A0A0J9YY99;P0DP03;P01768;P01764	116350000	72567000	347670016	351550016	130740000	1396099968	67790000	96941000	250390000	0	83135000	0	0	76863000	99009000	82627000	62485000	58280000	103900000	176900000	323000000	51177000	70292000	449320000	478209984	0	0	0	57270000	241750000	54189000	108350000	351860000	206010000	147120000	22744000	94925000	28083000	65848000	264390000	304449984	62369000	0	349540000	152530000	97462000	88830000	516080000	319620000
H0Y8D1;A6XMV8;CON__P07477;A0A0J9YYC8;E7EQ64;A6XMV9;Q8NHM4;P07478;P07477	0	0	0	68462000	0	65959000	0	110650000	49241000	0	0	0	0	16020000	0	0	0	180780000	209100000	159770000	0	0	0	84505000	0	0	0	0	79830000	128210000	0	0	0	0	0	245890000	126550000	117910000	0	0	0	0	0	0	108590000	0	0	99901000	0
A0A0J9YYF7;Q86T65-4;Q86T65	0	0	0	0	0	0	0	0	0	0	0	0	0	0	0	0	0	0	0	0	0	0	0	0	0	0	0	0	0	0	0	0	0	0	0	0	0	0	0	0	0	0	0	0	0	0	0	0	0
A0A0R4J2E4;K7ENL6;Q8TES7-5;Q8TES7;Q8TES7-6	6273999872	4894799872	735910016	2011200000	4777900032	6607499776	2281999872	3154299904	788110016	2776300032	756910016	4134200064	2752399872	2280199936	4150500096	5630000128	5329200128	1385500032	5347999744	43399000	3514700032	6230300160	5350400000	455110016	1313799936	2247399936	2835500032	4533799936	2927699968	2290200064	4053799936	4158400000	3297900032	539600000	4424800256	912969984	2230899968	3736100096	4641399808	1163399936	0	4881099776	3997299968	2795699968	1470000000	8467999744	1568000000	0	1946200064
P43243;A8MXP9;A0A0R4J2E8;D6REM6;D6R991;P43243-2;B3KM87;H0Y8T4;Q68E03;D6RE02;D6RIA2;D6RBI2;D6R8Z5;D6RBK5;D6REK4;D6RCM3;D6RAY2;D6RAM9;A0A1B0GX04;D6RBS2;D6R9F3;D6RB45	2925600000	2851599872	3564999936	3171699968	3656499968	2572499968	4725000192	2953100032	2424000000	1833900032	3936699904	2794500096	2429700096	4135500032	2626200064	2624499968	2605900032	2953200128	3450500096	4493100032	2418800128	2840900096	3877400064	4474599936	3484400128	4663000064	4185999872	4272999936	4470099968	2484100096	3885700096	3730899968	2557299968	5561699840	2757100032	4484599808	3642099968	3736300032	2927699968	5074500096	5632900096	2034000000	6074899968	2308000000	3058800128	2664999936	2354899968	3068499968	2060300032
A0A3B3ISJ1;A0A0S2Z4L3;P07225;G5E9F8;A0A3B3IRK9;A0A3B3IUA6	0	9916000	145720000	23202000	0	119070000	8718800	0	5178100	0	34399000	0	0	0	0	126720000	11575000	47099000	20847000	206150000	15630000	19462000	3459300	0	12156000	0	0	0	10638000	16019000	12213000	0	71893000	11279000	11193000	0	4245000	0	0	128200000	47923000	21082000	0	158160000	0	3097500	126930000	1652000000	752280000
A0A1W2PQQ6;A0A1W2PRY1;A0A1W2PRD9;A0A0S2Z4Q7;A0A1W2PR45;A0A1X7SBT2;A0A1W2PRC6;A0A1W2PQR0;Q9UNP4-2;Q9UNP4-3;Q9UNP4	0	0	0	0	0	0	0	0	0	0	0	0	0	0	0	0	0	0	0	0	0	0	0	0	0	0	0	0	0	0	0	0	0	0	0	0	0	0	0	0	0	0	0	0	0	0	0	0	0
A0A0S2Z5D0;H3BUV4;A0A1B0GTU6;Q9NWW5;Q9NWW5-2;A0A1B0GU90;A0A1B0GW73;H3BNF1;A0A1B0GTV3;A0A1B0GUD2;H3BUT1	0	0	0	0	29485000	0	6564800	0	0	0	0	0	0	0	0	0	0	0	0	0	0	0	0	0	0	0	0	0	0	0	0	0	0	11580000	0	0	0	8184500	0	0	0	0	11365000	0	0	0	0	0	0
A0A0U1RQG9;A0A0U1RQK6;U3KQA5;A0A0U1RQY7;U3KQB3	0	0	0	0	0	0	0	0	0	0	0	26215000	0	0	0	0	0	0	0	0	0	0	0	0	0	0	0	0	0	0	0	0	0	0	0	0	0	0	0	0	0	0	0	0	0	0	0	0	0
A0A0U1RQQ4;Q9UNN8	0	61331000	0	0	52383000	27743000	0	106130000	32313000	0	0	0	0	0	26371000	33542000	0	0	0	87830000	69218000	0	0	51885000	0	0	25008000	0	48819000	51161000	0	16623000	42844000	0	23804000	33046000	117270000	59232000	0	42603000	0	29012000	35231000	0	0	0	0	0	38499000
F8VSC5;A0A0U1RQQ9;Q6P3W7;H0YI32;H0YIK6	0	0	0	118330000	0	164560000	48152000	94674000	36146000	25387000	40990000	44191000	42061000	75554000	52814000	48679000	68061000	106880000	89676000	133960000	45033000	70821000	71983000	0	181600000	116820000	77780000	60094000	47614000	0	27942000	58898000	72174000	80730000	41352000	84807000	50996000	78132000	78477000	0	123320000	64800000	55639000	0	49581000	0	0	0	0
A0A0U1RQT8;Q8TCZ2-3;Q8TCZ2-2;Q8TCZ2;Q8TCZ2-5;H0Y4H3;Q8TCZ2-6	0	13097000	0	0	0	0	0	0	0	0	0	0	0	0	0	0	17249000	0	0	0	0	0	0	0	0	0	0	0	0	0	0	0	0	0	0	0	0	0	14607000	35899000	0	0	0	0	0	21580000	0	0	0
A0A0U1RR39;A0A1B0GW38;A0A0U1RQX8;P22681	0	0	0	0	0	0	0	0	0	0	0	0	0	0	0	0	0	0	0	0	0	0	0	0	0	0	0	0	0	0	0	0	0	0	0	0	0	0	0	0	0	0	0	0	0	0	0	211750000	89291000
A0A0U1RR32;A0A0U1RRH7;P20671;H0YFX9;A0A3B3IS11;REV__H0Y672;REV__E7EQ67;REV__H7BY63;REV__Q8NB25-4;REV__H0YBA5;REV__Q8NB25-2;REV__A0A087X2A7;REV__Q8NB25-3;REV__Q8NB25;Q71UI9-5	0	0	0	0	0	0	0	0	0	0	0	0	0	0	1163800	0	0	0	0	0	0	0	0	0	0	0	0	0	0	0	0	0	0	0	0	0	0	0	0	0	0	0	0	0	0	998520	0	0	0
A0A0U1RRB6;Q9Y2D4;J3QT38;Q9Y2D4-2;F8W6R7	88568000	83625000	119520000	125590000	100350000	65053000	24300000	156290000	53043000	58515000	103360000	138350000	103050000	72561000	187440000	101040000	164150000	130150000	76046000	322480000	117150000	130630000	248970000	180650000	203480000	210370000	101170000	84612000	45759000	0	80583000	81433000	50001000	188390000	88698000	69638000	74920000	82176000	177720000	74493000	189210000	190920000	101900000	72201000	172830000	233880000	113400000	226130000	71242000
F2Z2V1;A0A0U1RRB9;Q96C11;Q96C11-3;A0A0U1RQS3;A0A0U1RR53;A0A0U1RRI8;C9J015;A0A0U1RQJ1;Q96C11-2;Q96C11-4;Q96C11-5	0	0	12044000	16335000	9302100	10285000	3378700	0	12455000	13522000	0	0	15544000	0	0	0	0	0	0	0	0	0	0	0	0	0	0	0	0	0	0	0	0	0	7435600	0	0	0	0	11832000	0	0	0	0	13067000	0	0	0	0
B4DG57;A0A0U1RRH6;O94880-2;O94880	0	0	14976000	0	13067000	0	0	0	0	0	0	0	0	17661000	0	0	7749900	10660000	0	0	6107100	0	4962000	0	0	0	18927000	11198000	11152000	0	12948000	0	0	0	0	20466000	0	30059000	0	0	0	11986000	0	0	0	0	12257000	0	0
F6XEV2;A0A0U1RRK1;A0A286YF11;Q9BPX6-2;Q9BPX6;Q9BPX6-3;E9PQV6;Q9BPX6-5;Q9BPX6-4;S4R3W3;S4R3D7;S4R3V1	0	0	0	0	0	0	0	0	0	0	0	17446000	0	0	0	0	0	0	0	0	0	0	0	0	0	0	0	0	0	0	0	0	0	0	0	0	0	0	0	0	0	0	0	0	0	0	0	0	0
A0A0U1RRL5;P32519-2;P32519;A0A087WU18;Q99607	0	0	0	43848000	0	0	0	18111000	0	0	0	0	0	0	25244000	0	16841000	23571000	41583000	0	0	31576000	21819000	54603000	45578000	35207000	50414000	30231000	0	0	27632000	12615000	15770000	46373000	0	64949000	44311000	44550000	0	62912000	0	19040000	64978000	29962000	0	0	0	0	0
A0A0U1RRM2	0	0	0	0	0	0	0	0	0	0	0	0	0	0	0	0	0	0	0	0	0	0	102980000	0	0	0	0	0	0	0	0	0	0	0	0	0	0	0	0	0	0	0	0	0	0	0	0	0	0
A0A0U1RRM4;A0A0D9SF20;K7EK45;K7EKJ7;A0A087WUW5;K7ELW5	0	0	0	0	0	0	0	0	0	0	0	0	0	0	0	0	0	0	0	0	0	0	0	0	0	0	0	0	0	0	0	0	0	0	0	0	0	0	0	0	0	0	0	0	0	0	0	766340	0
A0A0X1KG75;A0A590PXD8;Q53SF7;Q53SF7-3;Q53SF7-2;A0A0D9SG04;A0A0B4J1Z0;H7C1G2;C9J8C4;C9JAU3;C9J5Y6;C9JK90;C9JWZ0;F8WEK0	7711500	499529984	0	98079000	0	18655000	71110000	15425000	131010000	232300000	0	89950000	417180000	411820000	407729984	103380000	308700000	140410000	11451000	27010000	113190000	464260000	228500000	352289984	164330000	85633000	3131400	0	67885000	65286000	90571000	44909000	17900000	16794000	304769984	94120000	53453000	202330000	94972000	32554000	0	513449984	70687000	494660000	266010000	737910016	185820000	1102000	33433000
A0A140T901;A0A140T8Y9;Q9H2S5;Q9H2S5-2;Q9H2S5-3	0	0	0	9025400	0	0	0	0	0	0	46782000	0	0	0	0	40018000	0	35348000	0	0	39410000	26869000	0	0	0	0	0	0	64022000	38993000	0	0	0	0	18958000	0	0	54090000	7525100	227540000	0	0	0	0	0	0	0	0	0
A0A140T8Z1;Q5Y7D3;A0A140T9T0;A0A140T9S8;B4DJG1;A0A0U5Q247;A0A140T9Y4;A0A140T9H9;A0A140T981;A2AAZ0;Q5Y7D6;Q5SU54;A2AAY8	0	0	0	0	0	0	0	0	0	0	0	0	0	0	0	0	0	0	0	0	0	0	0	0	0	0	0	0	0	0	0	0	0	0	0	0	0	0	0	0	0	0	0	0	0	0	0	0	0
A0A140T8Z8;P22105-2;Q16473;REV__Q96CG3;A3KFJ8;Q8N539	0	0	0	0	0	0	0	28717000	0	0	0	0	0	0	0	0	0	0	0	0	0	0	0	0	0	0	0	0	0	0	0	0	0	0	0	0	0	0	0	0	0	0	0	0	0	0	62874000	0	0
P20036;A0A140T9U4;A0A140T8Z9;A0A140T900;A0A140T909;A0A140T980;A0A140T9Y8;A0A140T9J4;A0A140T9U1;J3KQ99;A0A140T9Y9;A0A140T9H1;A0A140T9F8;A0A140T9D6;A0A140T914;A0A140T9R4;A0A140T9G7;A0A140T9G9;A0A140T961;A0A140T968;A0A140T977;A0A140T992;A0A140T9A6;H0Y6F8	0	0	0	0	29260000	0	0	0	0	0	0	0	0	0	0	0	0	49651000	0	0	0	0	0	0	0	0	0	0	0	0	0	0	0	0	0	0	25131000	0	0	0	0	0	13432000	0	0	0	0	0	0
A0A1W2PRZ0;A0A140T937;A0A140T912;A0A140T930;A0A140T9M5;A0A140T9Z4	0	173130000	0	0	169080000	83055000	68288000	101000000	133170000	231520000	156890000	114050000	106370000	0	56569000	139130000	25904000	832649984	0	141470000	179740000	55202000	65498000	44290000	18635000	146490000	142660000	87982000	953430016	218570000	206590000	129580000	56260000	0	0	81772000	975340032	333550016	84868000	0	93574000	258180000	425510016	44503000	80122000	42892000	263110000	393550016	0
A0A140T9I0;A0A140T9X5;A0A140T913;A0A140T955;A0A140T933;A0A1W2PRT9;A0A1W2PPQ2	662089984	504289984	165580000	30842000	667809984	778209984	537379968	628000000	717849984	680480000	568280000	908640000	896249984	321929984	443929984	496750016	169670000	1607500032	62257000	823809984	415400000	308260000	238680000	324390016	358889984	797190016	584889984	585400000	2474599936	333009984	1926599936	684910016	471400000	545489984	111810000	220200000	4549300224	606000000	248160000	492870016	870419968	1242800000	1443800064	195390000	543920000	409510016	2572199936	1538599936	463470016
A0A140T915;A0A140T9Y2;A0A182DWE9;A0A140T9T6;A0A140T8Z7;A0A140T9P7	0	0	0	0	0	0	0	0	0	0	0	0	0	0	0	0	0	21367000	0	0	0	0	0	0	0	0	0	0	0	0	0	0	0	0	0	0	0	0	0	0	19737000	0	0	0	0	0	0	0	0
O19617;A0A140T921;A0A140T9H5;A0A140T9U8;A2AEA2;P10321;P10321-2;A0A140TA05;A0A1W2PRU9	21640000	49824000	0	0	49713000	35980000	7818600	110580000	81890000	374190016	30413000	52601000	24357000	46484000	34183000	71811000	83484000	296240000	22331000	4375000	47451000	45572000	21600000	0	3108300	71650000	71946000	83762000	318430016	35615000	231000000	215070000	22116000	2235900	41762000	12169000	284609984	80063000	31278000	6120500	0	253440000	223650000	116780000	17021000	58780000	293169984	0	7242200
A0A182DWG2;A0A140T9A5;A0A140T966;A0A182DWF5;A0A140T9Q1;A0A140T928;Q5EP54;A0A182DWF4;A0A0G2JJV3	0	0	0	13147000	143480000	0	17229000	0	0	35022000	43288000	0	99826000	0	0	0	0	90658000	0	0	0	0	0	96478000	0	0	0	0	0	0	0	0	0	0	69066000	0	37520000	167500000	25364000	25487000	0	0	0	0	0	0	0	0	0
A0A140T941;A0A1W2PQS8;A0A140T9Z6;B0UXQ0	0	0	0	0	53960000	0	0	0	0	0	0	0	0	0	0	0	0	0	0	0	0	0	0	0	0	0	0	0	83261000	0	0	0	0	0	0	0	0	0	0	0	0	0	0	0	0	0	151730000	0	16089000
A0A140T951	0	0	0	0	0	0	0	0	0	19648000	0	0	102630	0	0	0	0	0	0	168340	109430	0	0	0	0	0	0	0	0	0	154930	329120	212740	0	0	0	0	0	0	0	0	4132700	0	3304300	0	0	0	0	0
A0A140TA13;A0A140T953	0	0	0	0	0	0	0	0	0	0	0	0	0	0	0	12943000	0	0	0	0	6419800	0	0	10162000	10705000	0	0	0	14393000	0	0	0	12171000	0	0	0	0	0	0	0	0	9431400	18182000	0	0	0	30940000	50767000	0
A0A140T958	0	0	0	0	0	0	0	0	0	0	0	0	46445000	0	0	0	20171000	0	0	0	0	0	0	0	0	0	0	0	0	0	0	0	0	0	0	0	0	0	38043000	15267000	0	34086000	147320000	0	0	0	0	0	0
A0A1W2PR11;A0A140T962;A0A140T9J9;A0A140T9B3;A0A140T942;F8W9Z8;A0A140TA12;A0A140T9Z7	42646000	0	0	0	72209000	0	0	48237000	17471000	51312000	0	69650000	36909000	7174100	22833000	102610000	15394000	239180000	11945000	0	6680500	26568000	36021000	0	3929500	0	0	0	220900000	41471000	44371000	35623000	120990000	4310100	36387000	0	46707000	27272000	22138000	6014000	0	128810000	23407000	6627800	7036400	86687000	229460000	16753000	30750000
H0Y7G7;A0A140T9P1;A0A140T976;H0Y5P2;A0A140T9Y0;A0A140T9I3;P04440;A0A0G2JII1	0	0	0	0	0	0	0	5632800	0	0	0	0	0	0	0	0	0	0	0	0	0	0	0	0	0	0	0	0	0	0	0	0	0	0	0	0	0	0	0	0	0	0	0	0	0	0	0	0	0
A0A140T9Y5;A0A140T997;A0A140TA14;A0A140TA11	0	0	0	0	0	0	0	0	0	56240000	0	0	0	0	0	0	0	25749000	0	0	0	0	0	0	0	0	0	0	0	0	0	0	0	0	0	0	0	16040000	0	0	0	0	0	0	0	0	0	0	0
A0A140T9H3;A0A140T9A9	0	0	0	0	0	0	0	0	0	0	0	0	0	0	0	0	0	0	0	0	0	0	0	7814200	0	0	0	0	0	0	0	0	0	0	0	21922000	0	0	63939000	19651000	0	0	0	0	52239000	0	0	0	0
A0A140T9D0;Q8NBI6-3;Q8NBI6-2;Q8NBI6	22162000	0	0	0	0	0	0	0	0	0	0	0	0	0	0	0	14545000	19033000	16295000	0	17956000	27115000	0	0	0	0	0	15601000	12555000	18966000	10634000	0	0	0	16154000	0	0	0	0	27120000	21504000	13378000	31499000	18577000	0	12804000	0	29705000	0
A0A140TA21;A0A140T9D4	0	0	0	0	0	0	0	0	0	0	0	0	0	0	0	0	0	0	0	0	0	0	0	0	0	0	0	0	0	0	0	0	0	0	0	0	0	0	0	0	0	0	45567000	0	0	0	0	0	0
A0A140T9L3;A0A140T9E1	0	0	0	0	0	0	0	0	0	0	0	0	0	4438400	0	0	0	0	0	0	0	0	0	0	0	0	0	0	0	0	0	0	0	0	0	0	0	0	0	0	0	0	0	0	0	0	0	0	0
A0A140T9W2;A0A140T9U0;A0A140T9M0;A0A1W2PNZ7;A0A140T9T1;A0A140TA03	0	0	0	0	0	0	0	0	43922000	0	54797000	0	0	18522000	0	0	0	169250000	0	0	0	0	0	0	0	0	0	0	0	0	0	0	0	0	0	0	0	0	0	0	115570000	17038000	0	0	18522000	0	71506000	116810000	50732000
Q03518;A0A140T9T7;A0A0S2Z4R8	202920000	178940000	0	63700000	168110000	199690000	262880000	157460000	264290000	472240000	119820000	276169984	695489984	388990016	305689984	159310000	144730000	2101200000	189800000	784790016	249350000	195280000	141350000	299920000	331049984	218350000	169430000	203530000	882169984	151280000	398110016	264100000	134420000	299940000	117660000	322270016	3953299968	518460000	192670000	246450000	470089984	1107699968	1273600000	33636000	312040000	382350016	2596000000	1021200000	262790000
E9PQZ5;A0A140TA01;E9PQT8;O43189-2;O43189	0	0	0	0	0	0	0	0	0	0	0	0	0	0	0	0	0	0	18330000	0	11638000	0	3345400	0	0	0	0	0	15380000	0	0	34509000	10475000	0	0	11544000	0	0	0	0	0	18662000	0	7983100	18345000	0	0	0	0
A0A140TA02;A0A1W2PNR7	0	0	0	0	0	0	0	0	0	0	0	0	0	0	0	0	0	0	0	0	0	0	0	0	0	0	0	0	167130000	0	0	0	0	0	0	0	0	0	0	0	0	0	0	0	0	0	0	0	0
A0A140TA33;A0A140T902;C9J7W4	0	0	5772100096	1950400000	0	0	0	4574000128	1222400000	0	0	4326099968	2765199872	0	0	0	3127800064	0	0	0	0	0	0	0	0	0	0	0	1639000064	0	0	0	0	0	0	4162800128	0	997289984	0	0	0	3917700096	1994200064	0	0	0	0	0	0
A0A140TA41;A0A140T9C0;A0A140T956;A0A140T9L7;A0A140T923	186040000	301960000	1324899968	613779968	145890000	119790000	386640000	589449984	243180000	197410000	1581500032	603080000	726259968	0	0	428040000	372360000	520049984	298440000	1046200000	311760000	126280000	514150016	1125400064	704259968	238240000	440889984	238070000	671240000	881129984	294120000	79601000	345809984	397169984	512929984	700750016	273830016	335070016	472620000	492030016	291840000	431249984	247020000	403289984	229320000	143880000	126490000	42150000	436160000
CON__Q8IUT8;A0A140TA62;CON__O76011;O76011	0	0	0	0	0	0	0	0	0	0	0	0	0	0	0	0	0	0	0	0	0	0	0	0	0	0	0	0	0	0	0	0	0	0	0	0	0	96580000	0	46378000	0	0	368870016	0	0	0	0	0	0
A0A140TA69	0	52669000	339950016	0	0	0	0	0	0	0	0	36234000	105480000	0	0	57523000	0	18331000	0	0	0	0	0	0	0	0	0	0	315310016	554710016	0	0	19492000	0	0	365980000	0	414020000	0	55911000	0	0	402140000	0	0	0	0	0	0
A0A182DWF2;D3YTF8;A0A182DWF3;Q9NNW7-2;Q9NNW7;A0A096LPK7;Q9NNW7-3;A0A096LPD9;E7EWK1;Q9NNW7-4;A0A0U1RQX0;A0A096LPH4;A0A096LNY7;A0A096LPB7;A0A096LP96	72845000	0	99115000	0	99039000	0	115880000	0	76735000	0	0	78992000	97362000	0	20601000	134500000	32948000	124530000	18180000	60061000	31676000	82109000	83872000	160340000	48089000	175180000	51313000	82276000	69335000	16613000	331720000	88382000	166320000	78096000	0	112150000	71535000	231590000	0	105270000	206800000	37711000	77663000	131490000	0	90297000	40875000	0	123250000
A0A182DWH4;P79483	0	0	0	0	40930000	0	0	29742000	0	0	93438000	0	0	0	0	0	0	93616000	0	0	0	0	0	137030000	0	0	0	0	14514000	54862000	36690000	68311000	0	0	24364000	0	0	97250000	0	0	13033000	42215000	122110000	0	0	0	0	0	55517000
P49908;A0A182DWH7;A0A182DWH8	0	0	18801000	0	11883000	12409000	12816000	0	0	0	0	0	0	0	0	0	0	0	0	0	0	0	0	0	0	0	0	47716000	6697600	18313000	0	0	0	0	0	0	0	0	0	16091000	54667000	0	0	0	0	0	0	238180000	0
O75787;O75787-2;A0A1B0GTB0;H7C3E1;A0A1C7CYW4;A0A1B0GVW0;A0A1B0GVB9;A0A1B0GTU8;B7Z1I9;A0A1B0GWJ8;A0A1B0GUT7;B7Z413;A0A1B0GVC7;A0A1B0GV24;A0A1B0GU12;A0A1B0GV60;A0A1B0GVI9;A0A1B0GWD6;A0A1B0GW13;H7C240	32312000	28960000	0	0	0	17686000	43431000	21534000	55723000	11409000	0	18261000	163410000	29210000	41297000	38205000	0	35468000	89716000	13146000	46866000	77306000	14914000	32308000	73380000	42025000	52929000	41186000	18871000	0	56958000	31623000	31532000	9438000	0	25859000	69264000	29385000	44517000	40852000	0	37542000	38960000	41913000	7951600	22934000	32871000	0	18446000
A0A1B0GTB8;A0A1B0GWC0;A0A1B0GVF3;P23786;A0A1B0GV75;A0A1B0GTM0;A0A1B0GUD9;A0A1B0GTL9	60060000	74558000	69914000	75549000	50582000	27132000	97481000	70634000	69705000	106660000	251580000	80063000	83440000	107940000	58432000	123620000	69108000	228410000	53345000	117110000	80301000	83715000	72729000	138460000	0	136350000	88099000	121240000	260460000	125430000	196800000	66608000	131270000	189520000	22585000	125910000	141140000	137850000	57678000	114250000	288380000	27366000	209160000	52292000	79037000	67464000	197010000	248500000	99461000
A0A1B0GTC3;A0A1B0GVH5;Q9C0B1;A0A1B0GUC3;A0A1B0GV98;A0A1B0GTC5;A0A1B0GU26;A0A1B0GTY1;A0A1B0GUY7;Q9C0B1-4;Q9C0B1-2;A0A1B0GTZ8;F8WCB8;X6R3I0;A0A1B0GTI3;Q9C0B1-3	0	55322000	37891000	40778000	0	0	0	64701000	40652000	0	0	0	0	31775000	44171000	75995000	23458000	11325000	43215000	0	37623000	40074000	0	93069000	18103000	120990000	107070000	70974000	14534000	0	41769000	0	32116000	0	0	31023000	52761000	62086000	27865000	0	0	81730000	65157000	82829000	0	89988000	23848000	0	20249000
A0A1B0GTF3;O43301	0	0	33604000	0	0	0	0	7595600	9254200	9957700	0	0	0	0	17219000	0	0	11700000	0	28912000	9703100	7345100	0	0	0	11026000	0	0	0	0	0	0	0	0	0	0	14860000	0	0	0	0	7543800	0	0	0	0	9635700	166430000	0
A0A1B0GTG4;Q8WWW0-2;Q8WWW0;Q8TEK8;A0A075B763;Q8WWW0-3	0	0	0	31788000	0	0	0	0	0	0	0	0	0	0	31167000	0	0	0	27867000	42736000	31033000	27625000	37635000	35527000	37212000	0	0	0	0	0	15054000	0	32301000	0	0	0	43626000	0	0	0	0	36664000	39450000	29812000	0	0	35268000	61973000	0
P30566;A0A1B0GTJ7;A0A1B0GWJ0;A0A0A6YY92;P30566-2;A0A1B0GWF8;A0A096LNY6;A0A1B0GTG9;A0A096LNY5;A0A096LNY4;A0A096LP72;B4DEP1;A0A096LP76;A0A096LP92;A0A1W2PRX2;A0A096LPA2;A0A096LNT0;V9GY96	0	0	28045000	30479000	110560000	49201000	61470000	13105000	65297000	64636000	0	0	191480000	0	95815000	17372000	0	27965000	0	99448000	54544000	0	0	0	0	169030000	34414000	34451000	0	0	0	25302000	0	128630000	17912000	0	0	20749000	26991000	14004000	29526000	79347000	0	39462000	116070000	39425000	91655000	100570000	228520000
A0A1B0GTK2;A0A1B0GVD3;Q6ZN17	0	0	0	0	0	0	0	30504000	0	0	0	0	0	0	0	0	0	0	0	0	0	0	0	0	0	0	0	0	0	0	0	0	0	0	0	0	0	30887000	0	0	0	0	0	0	0	0	0	0	0
A0A1B0GTL5;Q9BXF6	662800000	313840000	235180000	331660000	363110016	330940000	599569984	413350016	207680000	472380000	310729984	178990000	150590000	260600000	264150000	265020000	329920000	482289984	457609984	322030016	245650000	348350016	262070000	248420000	334129984	541440000	585609984	574560000	257750000	345209984	488529984	216650000	278000000	566160000	413000000	582640000	303550016	500280000	209720000	369260000	254680000	287969984	829539968	342080000	295809984	404030016	265070000	0	235050000
Q13510-2;Q13510;A0A1B0GTM3;A0A1B0GUA4;A0A1B0GW68;A0A1B0GUH5;A0A1B0GTZ5;E7EMM4;A0A1B0GUE3;A0A1B0GTP7;Q13510-3;A0A1B0GUG1;A0A1B0GVG2;A0A1B0GV06;A0A1B0GUB3;A0A1B0GU62;A0A1B0GVE7;A0A1B0GU06;A0A1B0GVJ1;A0A1B0GW48;A0A1B0GUJ3;A0A1B0GV95;A0A1B0GW66;A0A1B0GVA3;A0A1B0GVC9;A0A1B0GV88	857169984	922060032	1029800000	2032899968	1432800000	1259900032	1486300032	1537400064	1348099968	517980000	1140999936	898000000	1305100032	1171500032	755169984	1516600064	727260032	527800000	871049984	939740032	854009984	1019299968	852609984	1590200064	900289984	1202300032	1204199936	1208999936	1563299968	1145699968	1140199936	1068300032	1224899968	1104600064	1351600000	1446700032	1360999936	1639200000	1416199936	935350016	572040000	710680000	1456499968	947059968	875049984	844870016	499529984	508380000	546120000
H0YDE2;A0A1B0GTN9;E9PKC0;Q6IQ23-3;Q6IQ23;Q6IQ23-2;E9PL74;A0A1B0GUN0	0	21473000	19042000	19396000	0	0	0	16934000	0	37727000	0	0	0	0	0	0	0	0	0	0	0	0	0	0	0	0	0	0	0	0	0	0	0	23647000	0	52126000	0	18570000	13848000	20078000	103290000	0	0	0	0	0	0	0	0
A0A1B0GTU3;Q96L93-6;Q96L93-4;Q96L93;Q96L93-2;Q96L93-5;H0Y534	0	0	0	3858000	0	0	0	0	0	0	0	0	0	0	0	5667200	0	0	0	0	0	0	0	0	0	0	0	28535000	0	0	7444600	0	0	0	0	0	0	0	0	0	0	14416000	0	7893200	0	0	0	0	0
A0A1B0GTU4;P49023-2;P49023;P49023-3;F5GZ78;P49023-4;A0A1B0GU60;F5H836;A0A1B0GV30;REV__D6RBA6;A0A1B0GWE7	478489984	937550016	601880000	701500032	470729984	408400000	812569984	499569984	875110016	650870016	548280000	651369984	1021800000	790860032	903120000	386689984	577289984	554979968	332550016	952760000	597769984	607249984	862339968	1117200000	915289984	385920000	585070016	424720000	525860000	406500000	478689984	510129984	382300000	793820032	534329984	833590016	392590016	679249984	659430016	607209984	1060899968	642760000	1205799936	928120000	943379968	458390016	571769984	724310016	625390016
A0A1B0GU24;Q9HCJ0;Q9HCJ0-2	0	0	0	42269000	0	0	0	33355000	50131000	0	0	0	38549000	0	60686000	22937000	27335000	26677000	0	0	32030000	0	0	44078000	0	0	0	0	15796000	0	18836000	0	17679000	32297000	0	0	0	0	0	23218000	0	0	32229000	0	62268000	0	0	0	0
A0A1B0GW37;A0A1B0GU97;O00712-4;Q5VW27;A0A1B0GWI9;A0A0A0MRX8;A0A1B0GWJ4;U3KQE8;O00712;A0A1B0GWB8;Q5W0Y9;Q14938-6;A0A087WXP2;Q12857-3;O00712-2;Q14938-4;A0A1B0GTC1	0	0	43224000	26417000	0	0	23717000	22353000	26491000	0	82142000	0	0	0	33447000	39059000	41941000	28317000	27848000	26721000	23682000	0	19160000	28529000	30009000	60494000	59981000	46971000	32049000	0	24676000	47135000	70123000	61145000	29191000	40133000	21730000	0	0	31761000	108110000	30386000	58966000	0	52094000	13676000	10892000	0	33515000
A0A1B0GUA8;Q9H1H9-3;Q9H1H9-4;Q9H1H9-2;Q9H1H9;H0Y9Z7;H0Y307;H0Y925;Q9P2P6-3;Q9P2P6	76996000	132970000	45787000	0	84538000	87341000	27378000	90781000	77732000	0	156680000	0	148710000	109450000	83354000	0	42108000	27047000	44835000	171530000	58268000	75732000	166080000	183950000	101920000	130420000	153010000	0	16830000	45725000	0	72685000	56824000	68185000	51894000	192690000	68699000	42531000	125270000	76979000	0	85943000	80810000	64947000	50349000	34148000	0	0	59257000
A0A1B0GUI1;Q6GYQ0-4;Q6GYQ0;Q6GYQ0-7;Q6GYQ0-5;Q6GYQ0-6;Q6GYQ0-2;Q6GYQ0-3	11705000	16444000	12346000	24075000	14815000	7609100	0	18981000	0	0	23002000	0	18303000	23922000	19896000	7434400	29864000	16513000	12362000	39574000	0	24999000	25823000	29990000	0	30655000	25755000	0	9845500	18391000	17836000	0	13337000	31763000	22065000	26727000	0	12371000	19736000	0	30465000	25676000	17060000	0	23370000	65728000	34732000	0	17484000
A0A1B0GUW4;A0A1B0GU70;A0A1B0GVA8;A0A1B0GTX9;A0A1B0GW30;A0A1B0GTA6	0	0	0	0	0	0	0	0	0	0	0	0	0	0	0	0	0	0	0	0	0	0	0	0	0	0	0	0	0	0	0	0	0	0	0	0	0	0	0	0	0	0	0	0	0	0	0	0	0
A0A1B0GUZ2;P00797-2;P00797	0	0	0	0	0	0	0	0	0	0	0	0	0	0	0	0	0	0	0	0	0	0	0	0	0	0	0	0	0	0	0	0	0	0	0	0	0	0	0	0	0	0	0	0	0	0	0	32537000	0
A0A1B0GUZ7;Q14156;Q14156-3;Q14156-2;E5RJS1;H7BXG9;E7ESK9;Q9Y2G0-3;Q9Y2G0	209110000	261170000	133560000	137410000	192080000	347900000	82955000	339020000	94679000	164260000	13713000	82505000	18248000	207290000	205410000	328800000	281209984	176040000	153700000	68402000	162150000	182850000	207180000	112570000	289460000	303529984	308540000	291470016	225070000	318630016	133470000	137330000	165370000	195100000	130860000	169600000	198270000	165760000	266300000	72535000	46960000	170030000	251490000	187490000	97370000	109950000	115310000	0	52783000
A0A1B0GW44;A0A1B0GVD5;A0A1B0GWE8;P07339;A0A1B0GV23;A0A1B0GVP3;A0A1B0GU92;A0A1B0GU03;H7C469;C9JH19;H7C1V0;F8WD96;F8W787;A0A1B0GVF1;A0A1B0GV01	1944099968	2183500032	1753600000	6049999872	4383200256	1615500032	2373799936	1957500032	2228100096	2743000064	3867000064	2191899904	2885199872	2055699968	1625600000	2956199936	1084999936	5928800256	2325199872	3992399872	5220599808	1971000064	2652100096	4079699968	1830300032	3165100032	2775899904	3571500032	8255900160	4421899776	2476699904	2920100096	3955599872	3807200000	3603800064	3807600128	5470199808	3415300096	1781600000	3194200064	5261799936	1360800000	4749899776	1361900032	1644700032	2545299968	1398700032	1269299968	1283500032
A0A1B0GVL3;Q05086-2;Q05086-3;Q05086;A0A0D9SG77;S4R306;A0A0D9SG63;A0A0D9SF91	0	100690000	0	42360000	26660000	0	44007000	48902000	27204000	0	0	0	0	0	0	35666000	30079000	43559000	19519000	71533000	0	25162000	24857000	54989000	60136000	82274000	34975000	61604000	14266000	0	24760000	24142000	0	131320000	38306000	38034000	56341000	85867000	0	35720000	0	31678000	38952000	0	40840000	41216000	920129984	82041000	30357000
A0A1B0GVU9;B4DDN1;H7C0R3;A0A0U1RQX5;A0A0U1RR66;A0A0U1RRC8;A0A1B0GTT3;A0A0U1RQQ5;A0A0U1RQX9;A0A0U1RRJ7;A0A0U1RR79;A0A0U1RQJ6	0	0	0	0	0	424860000	0	0	18266000	204630000	0	0	33657000	0	25388000	274140000	190370000	220480000	227540000	287520000	87797000	174800000	1108700032	0	0	0	160640000	0	103730000	0	290600000	26501000	32765000	94144000	0	198540000	0	0	119650000	0	0	250360000	118660000	566150016	63956000	96758000	215770000	171640000	0
A0A1B0GVV3;Q5EBL4;Q5EBL4-2;Q5EBL4-3	0	46262000	28374000	17492000	62335000	32606000	0	42082000	0	0	19653000	40958000	48285000	0	20366000	0	0	0	0	67977000	66461000	33963000	0	38970000	15813000	55633000	38908000	23290000	21143000	0	30394000	33631000	0	64312000	27343000	0	0	33558000	60307000	47650000	60552000	0	0	13612000	34895000	40423000	28455000	0	35606000
A0A1B0GVZ2	0	0	0	0	0	0	0	590369984	0	0	0	0	0	0	0	0	0	0	0	0	0	0	0	0	0	0	0	0	0	0	0	0	0	0	0	0	0	0	0	0	0	0	0	0	0	0	0	0	0
A0A1B0GW05;Q2PZI1;H7C3M5;H7C1I8;Q2PZI1-2	173240000	97903000	0	0	215330000	60236000	137560000	117240000	103140000	91404000	631809984	46325000	85190000	175780000	156320000	71685000	108480000	209090000	155010000	154660000	125860000	186860000	66736000	41507000	131480000	199990000	218180000	174020000	189520000	0	162310000	145740000	154710000	336550016	129250000	190320000	187290000	180320000	129680000	188800000	227380000	87769000	320500000	105740000	131800000	97111000	318649984	370500000	129320000
A0A1B0GW72;Q96PX9;Q96HN1	0	0	0	42421000	0	0	0	0	0	0	0	0	0	0	0	2776900	0	11561000	9087400	10582000	15344000	4304500	0	10064000	11309000	16294000	16750000	0	0	0	0	0	0	0	0	25299000	7954900	5158200	0	0	0	0	0	15217000	0	0	0	6119700	33473000
Q06HB9;A0A1B0GX98;F5H586;H0Y6W5;F5GY04;B1APH0;Q6ZN30-2;Q01954;Q6ZN30	0	0	0	0	0	0	0	284620000	0	0	0	0	0	0	0	0	0	0	0	0	0	0	0	0	0	0	0	0	0	0	0	0	0	0	0	0	0	163650000	0	0	0	0	0	0	0	0	0	0	0
A0A1C7CYX1;A0A0A0MSU2;Q6PJG2;H7C1L3	0	15045000	0	0	0	0	0	6667600	0	25033000	0	0	0	35991000	12435000	26918000	13894000	7543400	14413000	7118700	5169700	12349000	36820000	20845000	0	11452000	0	32028000	19911000	0	12458000	20226000	0	0	0	14062000	6752900	14552000	0	0	0	7292100	44646000	29239000	0	15740000	7781200	0	0
C9J6N5;C9JQ40;C9JW51;A0A1C7CYX8;Q9H098;C9J3Q3;Q9H098-2;X6RET8;C9JP05;C9JYP1;C9J6Y8;F8WCJ2	0	0	0	0	0	0	0	0	77554000	0	0	0	0	0	49532000	32843000	25275000	19486000	41312000	19614000	40092000	52583000	65408000	66922000	0	40851000	52262000	21682000	16583000	0	36730000	0	21509000	0	0	58197000	47138000	24817000	0	0	0	22061000	19009000	28617000	0	0	39019000	0	0
A0A1C7CYX9;Q16555;Q16555-2;E5RFU4	8195100160	10846000128	19026999296	11740000256	10970999808	11141000192	13877999616	8671500288	18262999040	13265999872	8621299712	7021300224	12120000512	6616600064	11082000384	9843999744	14501999616	8450400256	8405199872	12488999936	14224000000	13160999936	15166000128	18417999872	9367700480	15461000192	15233000448	12560000000	10693999616	8183699968	11397999616	9585999872	8171200000	14421000192	16275000320	26080000000	12976000000	18983999488	13866999808	11452000256	25602000896	10700999680	9319199744	13532000256	18481000448	7151799808	7317000192	9709800448	8538899968
I3L4B1;I3L1K6;I3L532;A0A1C7CYY4;P12829	0	0	0	0	0	0	0	0	0	0	0	0	0	0	0	0	0	0	0	0	0	0	0	0	0	0	0	0	0	0	0	0	0	0	0	0	0	0	0	0	0	0	0	0	0	0	0	23041000	0
Q9BWM7;A0A1P0AYU5;S4R3N9	2337100032	1773400064	2361499904	1531699968	963969984	926920000	1414000000	1293600000	1639800064	1062800000	1905600000	1633699968	1753400064	1625799936	1056800000	1781900032	1533299968	2090499968	1398300032	1999600000	2167399936	1746899968	1254499968	2076000000	1540700032	1165100032	1247000064	1667699968	2276499968	1668400000	2333100032	1601400064	1388499968	1884700032	1006000000	2303399936	2169900032	2713200128	1128199936	1835100032	2162800128	750190016	1958000000	1053800000	1987299968	1483399936	2199699968	2533799936	1728899968
A0A1W2PR66;A0A1W2PNF0;A0A1W2PQ13;A0A1W2PQ60;A0A1W2PNY6;A0A1W2PPH4;A0A1W2PPG9;A0A1W2PPE6;A0A1W2PQD6;A0A1W2PQH2;A0A1W2PRT7;A0A1W2PSD1;A0A1W2PS45;A0A1W2PRN3;A0A1W2PS77;A0A1W2PQL8;A0A1W2PSA9;Q9Y2D2;Q9Y2D2-2;Q9Y2D2-3	164580000	151070000	0	152240000	72035000	78870000	98018000	142250000	65799000	42131000	0	51096000	0	0	61332000	67548000	156910000	0	70604000	129530000	114780000	110180000	92175000	85921000	136340000	0	74465000	69320000	137640000	92529000	37453000	50930000	0	0	104770000	85565000	136210000	0	138710000	170510000	0	36377000	69524000	0	53661000	145440000	0	0	53864000
O95427;K7ELE1;A0A1W2PS19;A0A1W2PNH8;A0A1W2PNR0;A0A1W2PQP4;A0A1W2PQZ1;A0A1W2PPR7;A0A1W2PPB6;A0A1W2PNW5;K7EPJ2;A0A1W2PQA9;K7EMD7;A0A1W2PRH3;A0A1W2PR74;A0A1W2PNQ8;A0A1W2PQR8;K7EL34;K7ESH9;A0A1W2PQ49;K7EID9;K7EQG0;K7ERX5;K7ENK2	0	0	0	0	0	17297000	0	0	60392000	0	0	26105000	0	24640000	18614000	40038000	19513000	37330000	34886000	23020000	13436000	24487000	23223000	53156000	34848000	39316000	26145000	25903000	41333000	28287000	27913000	27356000	27503000	0	0	0	0	36945000	56600000	53221000	0	18851000	32739000	37556000	0	0	24460000	0	0
Q969N2;A0A1W2PNP0;Q969N2-5;A0A1W2PPC3;A0A1W2PPS0;A0A1W2PP57;Q969N2-4;A0A1W2PPR6;A0A1W2PP53;Q969N2-6;A0A1W2PQN1;A0A1W2PRZ8;A0A1W2PPQ7;A0A1W2PR92;Q969N2-2;A0A1W2PP13;A0A1W2PRH2;Q969N2-3;A0A1W2PQ52;A0A1W2PPI8;A0A1W2PQ29;A0A1W2PQY1;H7C2Y2;A0A1W2PRV7;A0A1W2PRG1;A0A1W2PNW9;A0A1W2PPK4;A0A1W2PRH8;A0A1W2PSC5;A0A1W2PPU8;A0A1W2PNZ5;A0A1W2PR22;A0A1W2PP03;A0A1W2PQL3;A0A1W2PP98;A0A1W2PNS2;B7Z7C5;A0A1W2PQA4;A0A…	262710000	190790000	219590000	148120000	224570000	206700000	185090000	325860000	298150016	47530000	278700000	365320000	241330000	279489984	128160000	294040000	162670000	351750016	286169984	335710016	160730000	373009984	406150016	229490000	276380000	292760000	238980000	366129984	357809984	249410000	189510000	146510000	58325000	369860000	195910000	308780000	92068000	328380000	281510016	527840000	211110000	155860000	471950016	175120000	219840000	121540000	349220000	219310000	182370000
A0A1W2PNR9;Q9Y5U9	597350016	408740000	348320000	576070016	456120000	334420000	778590016	439849984	452180000	88415000	827100032	348560000	473129984	571390016	362990016	271180000	488190016	718160000	497990016	389460000	593260032	637880000	432169984	465729984	631379968	652760000	792249984	632520000	831320000	471049984	596940032	270500000	360889984	730720000	334609984	697100032	626209984	861470016	488369984	743889984	472830016	381040000	954300032	496849984	489920000	519440000	731720000	526800000	459900000
A0A1W2PNV4;F8WFD3	889020032	938240000	1259900032	1133699968	1236700032	1309500032	1747200000	1596999936	1364499968	1017900032	1012099968	993849984	1338400000	829630016	1284400000	1657500032	1169699968	682209984	924929984	830060032	1221799936	1043000000	750739968	1204700032	1004099968	1358400000	1388099968	1355900032	839769984	913929984	2199699968	1098599936	962460032	1579399936	1124600064	881260032	1888800000	1552300032	1353299968	1098400000	1630099968	1551100032	1436899968	663920000	2317799936	1370300032	1451600000	904360000	1781600000
A0A494C0T4;A0A1W2PNW1;H0YJH6;P42226;P42226-3;P42226-2;G3V5I8;G3V370;G3V5K5;G3V568;H0YIY2;Q5FBW6;G3V2L2;G3V2M3;G3V2H4	0	82801000	0	67615000	0	59714000	129370000	64022000	98534000	140910000	76798000	60248000	114120000	110490000	90700000	75911000	124860000	47949000	30276000	87284000	63303000	89050000	47847000	120020000	54612000	139300000	112640000	138280000	57077000	42784000	76239000	0	58299000	73428000	77645000	161880000	113240000	107330000	114230000	96725000	211050000	78799000	75676000	93520000	106550000	59544000	188210000	337769984	221860000
A0A1W2PNX8;Q9H3U1-2;Q9H3U1;Q9H3U1-3	613080000	1009900032	1135699968	1358700032	562569984	691740032	791190016	639990016	754680000	164120000	535840000	798480000	906729984	517910016	702470016	651190016	703489984	430289984	763340032	834440000	938240000	844080000	704000000	784649984	1170300032	671110016	673030016	524560000	469390016	162220000	652369984	737939968	576060032	1084099968	843129984	639689984	705670016	760790016	652390016	1001000000	2111000064	707329984	515129984	561859968	894240000	845289984	339700000	485350016	951110016
A0A1W2PP08;A0A1W2PPY3	0	0	0	0	0	0	0	0	0	0	0	0	0	0	0	0	0	0	0	0	0	90881000	0	0	0	0	0	0	61077000	0	0	0	0	0	0	110810000	0	0	0	0	0	77182000	0	0	0	0	0	0	0
A0A1W2PP70;Q08AS3;Q5Y7H0;Q5Y7D2;A0A140TA34;P01909;P01906	21235000	21391000	30052000	9344700	0	0	47482000	28948000	0	0	18124000	0	0	0	0	0	0	0	19676000	8893000	0	0	0	13084000	10420000	0	0	0	10637000	0	0	0	0	12389000	9150100	0	0	9410100	6034500	6685200	9306000	0	0	0	0	0	0	6848700	24250000
O14653;A0A1W2PQM3;A0A1W2PS81;E7EQ34;I3L4Z6;A0A1W2PPG5;A0A1W2PPG1;A0A1W2PPP5;O14653-2;A0A1W2PRC2;I3NI02;O14653-3;A0A1W2PS12;A0A1W2PNV3;A0A1W2PQ77;A0A1W2PPW8;A0A1W2PRL0;A0A1W2PR23;A0A1W2PR02;A0A1W2PRP7;A0A1W2PRV0;A0A1X7SBU8;A0A1W2PQP2;I3L0K1;A0A1W2PRE6;A0A1W2PQS3;A0A1W2PPJ0;A0A1W2PQE0;I3L1K7;A0A1W2PQ06;A0A1W2PQ38;A0A1W2PRD0;A0A1W2PQQ4;A0A1W2PP28;A0A1W2PQ12	110550000	0	73451000	0	122030000	111360000	78217000	28775000	90355000	47696000	271640000	129370000	82208000	154100000	113350000	40095000	103390000	133680000	44907000	92396000	70670000	42095000	183670000	53232000	50463000	105120000	83102000	83262000	189870000	0	71615000	187790000	215670000	116630000	94249000	79218000	52242000	82243000	107300000	66328000	133420000	55683000	170740000	99241000	0	0	122580000	0	0
P01889;A0A1W2PPR8;F6U0H7	39594000	0	0	0	88910000	43122000	0	0	0	142470000	135970000	56058000	85331000	0	0	80257000	81073000	270060000	39222000	111970000	114680000	0	0	0	0	53757000	76066000	21505000	279600000	0	171930000	106020000	0	0	0	19219000	738920000	46563000	0	39472000	199740000	298649984	213580000	46501000	0	79086000	564940032	26188000	82091000
A0A1W2PPZ5;P23193;A0A1W2PRL9;P23193-2;E5RIS7;E5RJ93;B7Z4S1;E5RK46;A0A1W2PS15;E5RFI1;A0A1W2PPV7;Q5JRI7;A0A0A0MT58;Q15560-2;Q15560	19152000	28470000	18973000	0	26421000	39163000	73529000	18448000	68370000	15812000	18468000	0	50734000	14752000	39059000	20823000	29845000	19319000	0	0	0	47762000	36749000	32795000	0	23159000	30797000	13195000	0	0	38007000	53144000	20017000	44503000	12351000	0	0	48720000	18984000	33199000	0	42841000	65713000	14486000	37638000	54879000	0	0	0
A0A1X7SBZ2;A0A5H1ZRQ2;A0A1W2PQ51;Q92841;Q92841-1;Q92841-3;Q92841-2;A0A0U1RQJ0	2011699968	2049699968	2477299968	2354400000	2562700032	1764099968	3520600064	1631800064	2394299904	1156300032	1589299968	1767200000	2332600064	2913100032	2187699968	2146499968	1907000064	2410599936	2303099904	2474599936	1857699968	2388900096	2221499904	2939899904	1987800064	2738899968	2486400000	2811699968	3357799936	1906200064	2601799936	2262899968	2058300032	3620499968	2318899968	3658400000	2512999936	3846700032	2047000064	3824300032	3179399936	1538300032	3850700032	1910000000	2321799936	2226500096	1570599936	1773299968	1494700032
A0A1W2PQH3;P23368;A0A1W2PQT3;A0A1W2PPH1;A0A1W2PQY8;A0A1W2PR68;A0A1W2PQ37;A0A1W2PQF8;P23368-2;A0A1W2PRS2;A0A1W2PRY9;A0A1W2PQH4;A0A1W2PPY2;A0A1W2PRH1	142020000	61582000	56823000	61119000	307420000	93287000	89715000	256830000	147300000	168720000	417649984	185560000	0	30325000	34928000	181390000	38346000	245780000	92717000	122450000	122190000	132440000	29595000	167260000	82847000	270520000	67545000	176570000	1338599936	217600000	351070016	225570000	132100000	82144000	143480000	77990000	440270016	665609984	47246000	135150000	131130000	25178000	198060000	73697000	179020000	99699000	189530000	367430016	11551000
A8MXE8;A0A1W2PQJ7;Q7Z5J4-4;Q7Z5J4-3;Q7Z5J4-2;Q7Z5J4	0	0	0	0	0	0	0	0	0	0	0	0	0	0	18297000	26457000	0	0	0	0	0	0	0	16483000	0	0	0	0	0	0	0	0	0	0	0	19215000	15353000	0	0	0	0	0	47589000	0	0	0	0	0	0
A0A1W2PQV2;H3BUH9;P23434	177090000	112520000	91110000	159890000	86282000	71502000	116900000	112490000	0	0	84368000	105420000	144210000	0	66399000	179090000	52502000	126300000	40974000	0	133680000	111140000	0	185720000	105890000	0	115550000	82848000	98507000	79851000	290369984	0	101930000	233680000	188390000	155900000	196040000	281000000	44770000	263570000	102170000	62438000	173350000	150200000	191970000	227300000	0	0	82765000
A0A1X7SBR3;A0A1W2PR46;P14136-3;P14136;P14136-2;K7EJU1;A0A1W2PRT3;A0A1X7SCE1;A0A1W2PQU7;A0A1W2PS58;A0A1W2PPA3;K7EPT8	0	0	0	0	0	84975000	0	0	0	223250000	0	0	0	0	38679000	0	151340000	0	10686000	0	6779700	22955000	79005000	0	0	0	0	0	14223000	0	0	175270000	71616000	0	0	0	0	0	0	0	0	48439000	0	122060000	0	0	0	0	0
A0A1W2PRB8;A0A1W2PNW7;Q9NVC6;A0A1W2PPC8;A0A1W2PNF3;E9PKQ4;A0A1W2PPP8;A0A1W2PR99;A0A1W2PQ48;A0A1W2PS69;E9PM72;A0A1W2PRX4;A0A1W2PS27;Q9NVC6-2	0	0	0	114150000	36259000	35520000	0	0	79773000	0	0	0	88181000	3837500	21190000	12825000	17230000	0	8263900	19811000	36142000	14605000	0	70739000	18358000	40968000	86363000	0	5258400	0	17576000	6338200	11791000	0	0	0	12980000	0	0	0	53783000	66306000	0	0	0	0	0	43003000	0
B4DP61;A0A1W2PRV5;E7EQZ4;Q16637-4;Q16637-2;Q16637-3;Q16637;H0YBZ9;A0A0G2JRX5;A0A0G2JRY6	0	0	0	0	0	0	0	0	0	0	0	0	0	0	0	0	26763000	0	0	0	0	0	13686000	0	0	0	0	0	0	0	0	19833000	0	24896000	0	0	0	0	0	0	0	0	0	0	0	0	0	0	0
A0A1W2PS02;Q9Y244	0	0	0	0	0	0	0	0	0	54610001920	0	0	0	0	0	0	9529100288	0	0	0	0	0	0	0	0	0	0	0	0	0	0	0	37114998784	0	0	0	0	0	0	0	0	0	0	0	0	0	0	0	0
A8MYT4;A0A1W2PS05;Q8NEB9;M0R308;M0R386;A0A0B4J2B1;K7ENH3;K7EIV6	96174000	0	0	12949000	45695000	166560000	25255000	299680000	59128000	215960000	9808300	238240000	0	0	111680000	0	55876000	76983000	49005000	0	13437000	43326000	266920000	9876900	16883000	0	42924000	0	37649000	68002000	10072000	185690000	165390000	18908000	27156000	99554000	10981000	25733000	97784000	10391000	14818000	184580000	27534000	52835000	13155000	0	65187000	0	0
A0A1W2PS43;Q14108;A0A1W2PPX5;A0A1W2PQR6;A0A1W2PQB7;A0A1W2PRS1;A0A1W2PPU6;A0A1W2PRF6;Q14108-2;A0A1W2PSE4;A0A1W2PS70;A0A1W2PNX7;D6RDG0;A0A1W2PQL5	915440000	1167399936	460289984	662840000	1206300032	1859299968	1220099968	1581699968	1070300032	1638400000	1718000000	1911399936	1422800000	1805400064	1565299968	842510016	1399600000	1038400000	1478700032	2015900032	1005500032	1112400000	1191500032	1071900032	1080800000	1646700032	1201600000	1141100032	1822899968	1064899968	758230016	1963800064	1856800000	1071500032	903569984	1192700032	1528999936	1104499968	1415000064	1397799936	2075900032	986529984	1314200064	1373100032	664540032	1155200000	1352899968	1664099968	736880000
A0A1W2PS85;R4GMW8;P28715;A0A494C113;A0A494C0S2;A0A090HNM7;P28715-3;P28715-2	0	0	0	70776000	26681000	0	93335000	0	0	0	0	0	0	0	18742000	0	0	18572000	0	0	60103000	0	0	0	0	86322000	23019000	0	0	29423000	16991000	0	0	0	0	0	0	6391900	25420000	7660400	0	0	0	0	41074000	0	0	0	0
A0A286YES1;A0A4W9A917;P01860	1927699968	1477799936	6292599808	5259299840	2194299904	1660999936	774950016	700320000	2460699904	290649984	245940000	1103699968	1166700032	1169699968	1772700032	475329984	623859968	2733499904	3778099968	2216900096	2344800000	509100000	776649984	3812900096	2392000000	92472000	30034000	50868000	981740032	5323299840	145720000	2952800000	4764100096	3312600064	813880000	31997000	1794700032	220850000	1678700032	2505999872	2574200064	1935100032	0	3430700032	2102000000	746840000	1910899968	7161800192	4651200000
A0A286YEY1;P01876	2358899968	2071500032	6688500224	4936200192	3390700032	7870300160	1993699968	4385099776	10586000384	1207900032	399780000	772780032	793550016	2099000064	3543500032	2194200064	2169299968	2504699904	3763699968	2396100096	9196099584	979830016	79746000	7705200128	3230000128	347340000	212850000	720110016	1483000064	4401099776	1591500032	1506300032	13409999872	2806599936	5809399808	416369984	5149100032	1118000000	1227399936	5848900096	5018299904	10620999680	0	8553399808	3679399936	3528699904	5180299776	18929999872	7164599808
A0A286YEY4;P01859	4280000000	1910000000	10117999616	15448999936	6178100224	5908700160	2574200064	3357400064	5592200192	1852999936	900129984	745489984	784860032	2699000064	3035300096	6995899904	1009600000	3181700096	2411599872	4747500032	7578999808	710489984	631619968	9260800000	6284800000	314950016	192470000	432590016	817760000	6835599872	3102000128	3959200000	9856700416	4741799936	1514300032	318680000	7096500224	1446099968	1420199936	4766099968	9345999872	2373700096	221270000	9731300352	3645900032	5768999936	6821300224	15365000192	11214000128
A0A286YEY5;P01877	0	0	59762000	0	0	0	0	0	282120000	0	0	0	0	0	0	0	0	0	0	0	0	0	0	0	0	0	0	0	0	0	0	0	0	0	0	0	0	0	0	0	0	0	0	45861000	0	0	0	0	0
A0A286YF22;O43175;A0A2C9F2M7;A0A286YFL2;A0A286YFA2;A0A286YFM8;A0A286YF78;A0A286YER3;A0A286YFC8;A0A286YFB2;A0A286YF34;A0A286YFE1;A0A286YFF3;A0A286YFK5	0	0	10908000	0	59234000	10414000	0	0	7799700	237580000	38254000	296700000	15330000	0	0	7815400	63808000	230530000	0	25620000	42437000	4905300	0	0	7673900	114640000	20354000	23984000	42198000	0	4604500	7652000	0	22732000	4288900	16893000	0	0	0	20617000	0	0	40710000	0	0	21507000	249620000	778179968	42994000
A0A286YF28;Q13277-3;Q13277;A0A0C4DGE4;A0A0J9YW33;Q13277-2	0	28718000	0	0	0	21937000	10338000	11596000	26759000	10661000	0	0	0	0	15409000	0	37325000	39861000	0	42720000	0	33037000	0	26349000	50303000	29552000	36882000	0	42469000	28052000	0	20920000	19634000	39794000	0	29404000	27093000	39765000	0	38532000	40392000	15876000	19231000	25024000	0	17770000	10987000	0	27701000
Q9UK22;A0A286YF37;R4GNH2	211800000	180180000	22655000	183270000	84580000	69655000	132190000	446230016	158940000	53465000	132460000	39154000	295270016	0	129370000	122590000	116250000	82739000	32698000	106930000	29276000	196840000	75167000	86225000	157240000	129550000	144220000	99101000	33832000	33193000	283920000	68120000	68928000	94379000	119460000	42821000	193070000	166410000	86453000	141460000	105530000	251130000	252230000	88505000	300310016	104940000	55621000	0	199460000
A0A2C9F2P4;A0A286YFF7;P50897;Q5T0S4;A0A286YFE3;A0A286YFL8;P50897-2;A0A286YFL6;E9PSE5;E9PK48;E9PIA8	0	0	0	90769000	152110000	38765000	0	0	61168000	40264000	45679000	45921000	59381000	45982000	21679000	44977000	0	70130000	35008000	0	72408000	68507000	64222000	55332000	21900000	84243000	54853000	46909000	224520000	0	41547000	82873000	67299000	69943000	49491000	78499000	87562000	86986000	0	0	0	45433000	84012000	0	0	14699000	0	0	0
A0A286YFF8;Q7Z3U7-2;Q7Z3U7-6;Q7Z3U7-5;Q7Z3U7;F8VZV1;Q7Z3U7-3	28241000	70753000	77578000	223700000	139330000	57731000	10602000	70285000	78042000	74007000	16072000	40907000	109720000	51307000	81437000	136070000	127260000	96038000	45087000	191410000	88565000	63412000	103290000	34850000	99503000	146230000	81234000	145140000	46436000	33457000	66926000	74728000	37061000	109460000	39726000	178740000	43814000	84857000	90799000	77979000	157190000	85366000	86408000	91711000	87552000	78231000	85034000	306140000	20523000
A0A286YFJ8;P01861	174460000	512129984	152360000	164600000	105650000	0	0	18421000	86792000	70469000	0	0	0	358240000	234420000	44105000	10415000	77008000	3520100	0	91154000	22645000	16786000	1479100	0	0	0	0	18579000	908190016	0	38326000	1401500032	62952000	0	0	150950000	13898000	0	90569000	28521000	439710016	0	344990016	0	123060000	888840000	0	56126000
H7C3F5;A0A2H2FJL5;B7Z6J7;O75175;A0A0G2JNJ7;H7C148;A0A2R8Y6N5;A0A2R8Y691;A0A2R8Y4W0;A0A2R8Y7Z8;H0Y5X7	0	124450000	0	240250000	0	68019000	309150016	60999000	174670000	452550016	410940000	0	302440000	185680000	95519000	101380000	150510000	121830000	208140000	155530000	130940000	156390000	143360000	138050000	190710000	234700000	164480000	229120000	121200000	106180000	172650000	131640000	0	109410000	230480000	277040000	136090000	159500000	90257000	0	26799000	0	158150000	207040000	0	136230000	135110000	0	0
A0A2Q2TH77;Q08379;Q08379-2;A0A1W2PQY5;A0A087WYC0	335630016	407780000	288550016	598880000	391449984	184850000	511769984	372580000	332590016	381350016	600769984	400510016	355440000	116610000	355560000	218500000	260080000	501100000	235780000	626089984	292060000	348289984	474540000	310280000	510689984	376140000	481590016	501569984	311590016	254560000	351760000	150280000	144750000	447260000	264690000	493000000	321350016	579550016	296689984	180930000	275760000	272769984	481809984	273260000	264560000	366420000	140120000	654019968	302409984
A0A2Q2TTZ9;P01594;P01593	104720000	73639000	634950016	625840000	308089984	610249984	54066000	160480000	149470000	66454000	69676000	54015000	39687000	183620000	83020000	233830000	31259000	115210000	409340000	159450000	296100000	45481000	73819000	671070016	658400000	0	0	33420000	73567000	491380000	102550000	91845000	384700000	369840000	210200000	0	272729984	150710000	150060000	352809984	443550016	110890000	0	219040000	271800000	399190016	214920000	604929984	555859968
Q13555-6;Q13555-11;A0A2Q3DQE3;Q13555;Q13555-2;Q13555-4;Q13555-8;Q13555-7;Q13555-5;Q13555-3;Q13555-9;Q13555-10;Q5SWX3;Q8WU40;H0Y6G2;E9PBE8;H7C394;E7ERS6	524070016	418600000	143960000	447840000	279380000	229970000	627180032	535300000	341660000	138610000	208110000	336809984	285030016	443860000	341070016	309860000	244040000	202880000	436240000	249580000	371140000	468960000	267510000	469100000	464910016	380860000	451580000	477369984	181660000	269310016	285070016	337080000	289000000	446310016	212740000	601809984	447649984	613120000	309840000	289300000	420000000	234780000	406080000	436580000	419950016	301670016	47681000	0	308529984
O43556;B7Z2R4;A0A2R8YD68;A0A2R8Y5Q3;A0A2R8Y4E3;A0A2R8Y4X1;A0A2R8Y6U6;A0A2R8YH84;A0A2R8Y5X5;A0A2R8Y5J3;A0A2R8Y4P8;A0A2R8Y7J1;A0A2R8YGQ3;A0A2R8Y652;A0A2R8YEY2;A0A2R8Y5J6;A0A2R8Y5X0;A0A2R8Y638;A0A2R8Y5R7;A0A2R8Y5M2;A0A2R8YE48;A0A2R8YFA5;A0A2R8Y2R1;A0A2R8Y5P8;A0A2R8Y5H7;A0A2R8Y628;A0A2R8Y6Y5;A0A2R8Y6G8;O43556-4;A0A2R8Y821;A0A2R8Y416;A0A2R8YE16;C9JR67;A0A2R8Y6V3;A0A2U3TZN7;A0A2R8Y621;A0A2R8Y504;O43556…	0	41546000	27230000	53439000	41566000	0	0	61400000	33254000	24232000	210110000	0	8647500	60163000	0	92823000	0	0	49928000	0	0	73654000	20238000	0	86167000	0	41548000	30663000	17845000	22482000	27055000	23024000	3665300	53706000	40059000	144220000	55193000	24458000	60613000	40979000	146910000	29209000	90529000	23150000	33149000	0	30434000	64878000	39410000
A0A2R8Y3N3;A0A2R8Y5P7;P49590;A0A2R8Y6I1;P49590-2;D6RB22;D6RJE6;B4DQ67;A0A2R8Y5E8;A0A2R8Y4X6	10692000	0	0	0	0	0	0	0	0	0	0	0	0	0	0	0	0	22575000	0	0	0	0	0	0	0	0	0	0	18171000	0	0	0	0	0	0	13359000	0	9812800	0	0	0	0	0	0	0	0	0	0	0
A0A2R8YCL0;A0A2R8Y511;A0A2R8YFH3;A0A2R8Y3S0;Q96JX3;U3KQG3;A0A3B3ISE8;U3KQE4;A0A2R8YD19;Q96JX3-3;Q96JX3-2	0	22765000	0	0	0	0	0	0	0	0	0	4495000	0	17135000	10592000	0	0	0	0	11620000	18741000	0	0	15798000	0	0	0	0	6720200	0	6460700	0	0	33687000	0	0	10577000	34680000	0	0	0	0	4334400	9064800	8325100	0	0	0	0
A0A2R8Y430;P48637;A0A2R8Y5T7;P48637-2;A0A2R8YF34;A0A2R8Y7I7;A0A2R8Y6Q7;A0A2R8Y2X9;A0A2R8Y6Y6;A0A2R8Y4V9;A0A2R8Y790;A0A2R8Y446;A0A0S2Z4J7	0	0	0	0	0	20691000	0	0	46087000	0	0	0	29469000	0	0	78949000	19259000	0	32032000	0	31810000	21238000	0	54306000	0	53294000	65683000	23918000	17655000	0	45854000	0	23740000	0	29342000	38124000	38747000	41812000	0	0	0	30137000	27133000	20828000	0	0	0	0	0
V9GY66;A0A2R8Y620;A0A2R8Y7U2;A0A2R8Y600;A0A2R8Y455;Q86VX2-2;Q86VX2	0	0	34333000	0	16411000	0	0	0	18726000	0	0	0	0	0	18891000	15056000	16517000	10394000	18487000	18949000	0	0	0	28081000	16462000	16473000	0	0	12435000	0	22518000	17332000	0	42090000	0	37636000	13808000	17586000	0	0	0	6594900	13495000	0	33886000	23089000	9648800	0	0
A6NNI4;A0A2R8Y478;G8JLH6;P21926;A0A087WU13	3414099968	3821900032	4009400064	3287899904	3230400000	3020600064	4232499968	2733900032	4643899904	3049700096	1876899968	2774000128	4623200256	3679300096	4838199808	3309600000	3246799872	1908400000	2818700032	1541200000	2719699968	3376000000	5333199872	3133900032	2291399936	2308999936	2699500032	3189199872	3640900096	3519600128	2324999936	3621400064	3499099904	3559600128	5329099776	2097900032	2292499968	2597299968	4615199744	4156400128	3238899968	3157499904	2848300032	3143500032	2995399936	2460199936	1531600000	222090000	2631399936
A0A2R8Y484;Q08722-2;Q08722-3;Q08722-4;Q08722	801440000	481500000	71664000	228490000	1113699968	460969984	719139968	786360000	315209984	567009984	293590016	537420032	268900000	591280000	408790016	806369984	545539968	360960000	718019968	332209984	232500000	501990016	382160000	0	500120000	988750016	707500032	972870016	972230016	312849984	1312300032	492780000	446609984	306870016	514489984	366140000	525790016	887740032	1057299968	275129984	298000000	431750016	725110016	228630000	471710016	682160000	1250300032	189150000	427340000
B1AHR1;A0A2R8Y4H2;Q9UH03-2;Q9UH03;B1AHR2	0	0	0	0	0	0	0	27920000	0	0	0	0	0	0	0	18817000	6495300	0	0	0	13896000	9762600	20888000	0	0	7562800	9083900	18678000	0	0	27930000	0	0	0	0	0	0	23565000	9898000	0	0	0	15333000	8638200	0	29273000	0	0	11542000
P51532;A0A2R8Y4P4;P51532-4;P51532-3;P51532-2;A0A2R8YGG3;A0A2R8Y7S2;P51532-5;Q9HBD4;A0A0A0MT49;A0A2R8Y440;A0A2R8YG32;A0A2R8Y6N0;A0A2R8Y7F3;A0A2R8YF80;A0A2R8Y7Y7;A0A2R8Y6V2;A0A2R8Y4C5;A0A2R8Y526;A0A2R8YF58;A0A2R8YDA1;A0A2R8YGP5;A0A2R8Y523;A0A2R8YFV8;A0A2R8Y5K3;A0A2R8YCY3;A0A2R8YFK5;K7EQF0;A0A2R8Y4R6;K7EP28;A0A0U1RRF5;A0A0U1RRD6;A0A0A0MSS5;B1ALG2;F6T8Q0;B1ALG1;A0A0U1RR09;F6UH26;A0A0U1RRF8;A0A2R8Y7R0	0	0	0	0	0	0	0	29338000	0	23691000	0	0	0	26587000	0	26110000	18940000	48337000	47979000	40716000	21971000	32936000	24504000	35112000	23957000	27746000	25119000	65156000	36637000	0	40444000	41767000	35630000	27208000	0	56069000	38426000	46950000	25739000	34269000	0	14208000	52043000	20105000	0	24382000	18985000	0	23115000
A0A2R8Y4T1;E9PGF5;A0A494C067;E9PF55;Q9HBL0;A0A087WWW7;H0Y4U1;E7ERH1;E7EMG1;Q9HBL0-2;H7C3Z4;C9JI43;C9J8K5;C9JFT7	811139968	177870000	155360000	221040000	215480000	44252000	793889984	153570000	651760000	992940032	1098400000	956830016	80766000	487110016	403520000	255980000	295120000	553009984	42958000	2537799936	514000000	281710016	185460000	185200000	1418499968	372040000	228790000	215820000	520180000	333049984	423740000	280900000	132260000	640060032	243560000	211300000	543980032	573790016	360480000	405680000	628790016	99329000	529510016	201250000	736800000	493420000	871299968	3478700032	735280000
A0A2R8YCE9;A0A2R8Y4U7;A0A2R8Y524;O00462;A0A2R8YE79;E9PFW2;A0A2R8YEC9;A0A2R8Y7A0;A0A2R8Y7N1;A0A2R8Y211;A0A2R8Y7A7	0	0	0	0	0	0	0	0	0	0	0	0	0	0	0	3636100	0	0	0	0	0	0	0	0	0	0	0	0	4356700	0	0	0	0	0	0	0	18050000	0	0	0	0	0	0	0	0	0	0	0	0
A0A2R8Y4W2;A0A2R8YE63;Q12929;Q12929-2;H0YFG1	0	0	0	0	0	0	0	0	0	0	0	0	0	0	0	2871100	0	0	0	0	0	0	0	0	2128100	0	0	10038000	2318400	0	0	0	0	0	0	0	0	0	0	0	0	1226600	4473700	0	0	0	0	0	0
Q9UQ90;A0A2U3TZH1;A0A2R8YFW4;A0A2R8Y4Y7;A0A2R8Y7B8;A0A2R8Y726;A0A2R8Y6K2;A0A2R8Y3M4;A0A2R8YDQ1;A0A2R8Y7E2;A0A2R8YGZ0;A0A2R8Y632;A0A2R8YFJ7;A0A2R8Y729;A0A2R8YEH4;A0A2R8Y6E8;H3BTR8;A0A2R8YFN9;A0A2R8YFF4;A0A2R8Y4M0;A0A2R8YG79;J3KRF6;A0A2R8Y6Z7;A0A2R8Y4L0;A0A2R8YGV4;A0A2R8Y4L7;H3BMP1;H3BTY6;A0A2R8YFQ9;Q9UQ90-2;A0A2R8Y7N2	0	0	0	45283000	0	0	35600000	0	0	0	0	0	0	0	0	0	0	0	0	0	0	0	0	0	0	0	0	0	0	0	0	0	0	32605000	0	0	0	0	0	67361000	0	0	0	0	0	0	0	0	0
A0A2R8Y4Z8;Q9Y3X0;M0QZR0;M0QYB4	0	0	0	17923000	0	0	0	0	13168000	10766000	8197700	0	0	0	7537500	7275600	13371000	0	0	0	0	11472000	13850000	0	0	4659300	2996700	5397400	22730000	0	0	8767300	7031100	0	0	0	0	0	0	0	0	7925700	12403000	9448400	0	23680000	0	0	0
A0A2R8Y543;A0A2R8YCH5;A0A2R8Y5A3;P35222;A0A2R8Y804;A0A2R8Y7Z0;A0A2R8Y750;B4DGU4;A0A2R8Y5C3;A0A2R8Y5Z1;A0A2R8Y6G0;A0A2R8Y815;A0A2R8YG06;C9IZ65	6716400128	5838600192	5082800128	5780499968	5863399936	6324199936	8572299776	6076800000	4581600256	4026800128	5068499968	5754699776	5780800000	5502499840	5993999872	5506699776	5785600000	5104300032	4437400064	5734300160	4115699968	5685100032	6626699776	4602999808	6392600064	7358799872	6396700160	7195800064	5326900224	6154200064	4863099904	4958300160	5181899776	8258899968	5488300032	5923299840	4067300096	6701300224	5515400192	7781600256	7150700032	4903000064	9250499584	4218099968	4991699968	7951699968	4625600000	916950016	4512399872
A0A2R8Y566;Q9P260-2;Q9P260;A0A075B785;A0A075B768	108060000	133810000	130600000	82534000	180770000	137430000	89130000	132540000	79411000	165150000	119230000	165870000	206310000	0	73698000	53417000	202170000	93968000	86985000	283440000	180000000	124800000	217840000	89370000	84281000	113950000	149370000	119160000	96681000	0	71417000	147780000	127010000	132050000	87541000	233630000	64939000	150180000	203170000	60414000	0	253900000	100620000	285129984	172890000	101880000	130210000	0	169130000
A0A2R8Y595;A0A2R8YFL0;P49711;P49711-2;A0A2R8Y6Z6;A0A2R8Y6C1;V9GY73;Q8NI51-11;Q8NI51-6;Q8NI51-5;Q8NI51-10;Q8NI51-2;Q8NI51-8;Q8NI51;Q8NI51-3;Q8NI51-7	11388000	13561000	0	0	0	11413000	38658000	41900000	15000000	0	0	16027000	10988000	0	13252000	44745000	35600000	13727000	9140000	1640000	2841500	31930000	32634000	0	1800800	11888000	0	21068000	19020000	0	45003000	44043000	17534000	9122700	17949000	4805700	3083500	2631400	0	14669000	2182100	56098000	4780200	25037000	0	26226000	16172000	0	40109000
H0YH87;F8VQP2;A0A5F9ZHW5;A0A5F9ZHX3;A0A2R8Y5A6;A0A2R8Y7E6;A0A5F9ZI57;V9GY86;Q99700;A0A5F9ZHH4;A0A2R8YDM9;A0A2R8Y7P6;Q99700-5;Q99700-2;Q99700-4;F8W0B5;F8WB06	0	0	0	16194000	0	0	0	0	16276000	0	0	0	0	0	0	0	0	0	0	0	0	0	8331900	0	0	0	0	0	0	0	0	0	0	32585000	0	0	0	0	0	17900000	0	0	0	0	0	0	0	0	0
A0A2R8Y5C4	0	0	0	16141000	0	0	0	6110000	0	0	0	0	0	0	0	0	0	0	0	0	0	0	0	0	23100000	0	0	0	0	12788000	0	0	0	13550000	18932000	0	0	24575000	12581000	0	7686800	0	0	0	0	11815000	0	0	0
A0A2R8YEZ4;A0A2R8Y5D3;O15160-2;O15160;H0Y723;A0A2R8Y8D6;A0A2R8YEY5;E7EQB9;D6RDJ3	0	61526000	0	58202000	37766000	114700000	0	33408000	0	0	41704000	60454000	79572000	0	52205000	67867000	48829000	75717000	0	35828000	0	37005000	75640000	85760000	0	116340000	70066000	0	51171000	0	68602000	98540000	47667000	54803000	57980000	112110000	67116000	63797000	49456000	79651000	55783000	32638000	85597000	106290000	0	61903000	76563000	61964000	75510000
A0A2R8Y5E9;A0A2R8YET0;A0A2R8Y7U6;A0A2R8Y7U0;H0Y770;A0A2R8Y6H3;A0A2R8Y721;A0A2R8Y5K9;A0A5F9UWT1;A0A2R8YEW8;H7C3I3;A0A2R8Y5T1;A0A2R8Y6V4;A0A2R8Y842;C9JGS4;A0A2R8Y6H8;A0A2R8YF50;A0A2R8Y6F4;A0A2R8Y5P2;A0A2R8YFS1;A0A2R8YF97;A0A2R8Y6Y2;O75140-9;O75140-4;O75140-8;O75140-1;O75140-5;O75140-2;O75140-6;O75140	67744000	0	64859000	0	0	0	0	0	0	0	0	0	0	0	0	0	0	0	0	0	0	0	0	0	0	0	0	0	0	0	0	0	0	0	0	0	0	0	0	0	0	0	0	0	0	0	0	0	0
A0A2R8Y5Q7;F8W1P7;A0A2R8YD71;P49281-5;P49281-2;P49281;P49281-3;P49281-4	0	0	0	0	0	0	0	0	0	0	32339000	0	0	0	0	0	0	0	0	24640000	0	0	0	27746000	0	0	0	22732000	0	0	0	0	0	0	0	29512000	0	0	0	0	0	0	0	0	0	0	0	90472000	0
Q15813-2;Q15813;A0A2R8Y5Q8;A0A2R8YHI9;A0A2U3TZJ6;A0A2R8YFL4;A0A2R8Y4V6;A0A2R8Y809;A0A2R8YER9;A0A2R8Y7E7;A0A2R8Y6Q1;A0A2R8YFM3;A0A2R8Y784;A0A2R8Y7H8;A0A2R8Y4P2;A0A2R8Y6G3;A0A2R8Y787;A0A2R8Y5H6;A0A2R8Y4E7;A0A2R8Y6L2;A0A2R8Y897	0	0	36664000	0	49821000	62204000	0	45572000	17147000	39269000	0	36516000	71002000	0	0	35823000	40351000	16056000	23917000	39079000	54888000	29230000	35927000	37761000	37261000	56369000	25683000	39731000	0	0	29222000	0	0	0	0	23556000	0	50390000	30111000	0	0	52837000	0	51963000	79122000	34231000	43732000	53814000	0
A0A2R8Y5S7;P35241;P35241-5;A0A2R8Y7M3;P35241-4;P35241-3;E9PNV3;A0A2R8Y5P0;E9PQ82;P35241-2;A0A2R8Y4H6;REV__H0Y668	123770000	190690000	150470000	244180000	128470000	417750016	76649000	416480000	301830016	221240000	85200000	212340000	66287000	273929984	330580000	247150000	113220000	92791000	236270000	227730000	95689000	197420000	185810000	233070000	296270016	172970000	157800000	105300000	66837000	109840000	131780000	196030000	254300000	148640000	206750000	127130000	167290000	170640000	147730000	88908000	213190000	263050000	131890000	272780000	261260000	557350016	3193000	82688000	79264000
A0A2R8Y5U1;Q76L82;Q8IXJ9	0	0	0	0	0	0	0	0	0	0	0	0	0	0	0	0	0	0	0	0	0	0	0	0	0	0	0	0	0	0	0	0	0	127270	0	0	0	0	0	0	0	0	0	0	0	0	0	0	0
A0A2R8Y5V9;A0A2R8YGX3;A0A2R8YH90;A0A590UJB9;A0A590UK79	0	0	0	214320000	141190000	0	0	308950016	0	122840000	0	155820000	134480000	0	230390000	180640000	141510000	76173000	171570000	0	87513000	162690000	0	205390000	303670016	0	0	0	0	38652000	198070000	0	69953000	0	0	211380000	0	0	0	0	0	116750000	212240000	0	0	212330000	0	0	0
A0A2R8Y6W8;P19447;H7C309;A0A2R8YES7;A0A2R8Y5L2;A0A2R8Y681;A0A2R8Y762	0	0	0	0	28673000	13006000	23387000	0	0	0	0	0	0	0	13173000	16163000	32335000	0	29042000	0	15531000	26636000	18344000	22879000	0	31523000	30898000	34757000	20433000	0	23363000	13700000	27879000	0	16540000	22838000	27402000	31982000	0	0	0	15906000	45275000	0	0	0	36072000	0	0
A0A2R8YDQ9;A0A2R8Y6Y7;Q9P2R7-2;Q9P2R7;Q5T9Q5;Q5T9Q8;A0A2R8Y5P6;A0A2R8Y6E6;A0A0U1RRI1;A0A0U1RQF8;A0A0U1RQL1;A0A0U1RQU7;A0A2R8Y5P4	356900000	275710016	513689984	524950016	200200000	341280000	304120000	280160000	277470016	234040000	359720000	352220000	595980032	435369984	223050000	495270016	361200000	461340000	315249984	335969984	411809984	561689984	514089984	580190016	239780000	431409984	395340000	462449984	803139968	509169984	479120000	496729984	358430016	468440000	357980000	509620000	234930000	965710016	409849984	467670016	203890000	251300000	255910000	353060000	448540000	456390016	768830016	266690000	498220000
Q3V6T2;Q3V6T2-3;Q3V6T2-2;Q3V6T2-4;A0A2R8Y7B1;Q3V6T2-5;A0A2U3TZV9;A0A2R8YG73;A0A2R8Y4W8;A0A2R8Y4X4;A0A2R8Y820;A0A2R8YG52;A0A2R8Y885;A0A2R8YGU1;A0A2R8YCU9;H7C2C6;H0Y470;A0A087WXD9;H0Y7U8;A0A2R8Y6B2;A0A2R8YDS8;A0A2R8Y4Z5;A0A2R8Y7D4;A0A2R8Y5D7;A0A2R8Y7D9;H0Y7K3;A0A2R8YD81;A0A2R8Y4C6	56407000	245500000	153930000	29657000	0	1561699968	0	128230000	5039100	76133000	52319000	0	29510000	17443000	19043000	73678000	34501000	32675000	40521000	105760000	21102000	7233100	35747000	75294000	73467000	27403000	51687000	53803000	29039000	93144000	31305000	15267000	25292000	0	66761000	52216000	39685000	47720000	33653000	77804000	217560000	22245000	43324000	17374000	28046000	0	21872000	73243000	4068200
F5H029;A0A2R8Y7B3;B7Z6U4;A0A2R8YF77;F5GX51;A0A2R8YEE0;Q9Y4F9-2;Q9Y4F9	11473000	0	32386000	26346000	10148000	27042000	0	0	0	0	0	0	18745000	0	6270900	45946000	0	0	0	0	0	0	65085000	26287000	0	0	14499000	21745000	6455000	0	22778000	4397500	0	35251000	22857000	3519200	35651000	31375000	27339000	0	0	0	0	0	20812000	0	0	0	0
A0A2R8YGE2;A0A2R8Y7M2;A0A2R8YGU6;Q9H7U1-4;Q9H7U1;Q9H7U1-3	0	0	0	0	0	1103699968	224030000	111650000	0	0	0	0	0	595910016	0	0	372009984	0	0	0	0	0	0	0	0	205360000	0	0	0	0	336340000	0	380990016	0	0	0	0	0	562670016	0	0	0	0	0	274220000	747769984	0	99966000	0
Q13136-2;Q13136;A0A2R8Y7R9;E9PJZ7;H0YEF9;O75334;H0YD72;G3V200;O75334-6;O75334-5;O75334-2;O75334-4;O75334-3;H0YHK3;R4GN36;H0YDW2;H0YF15;O75145;O75145-2;H0YHJ4;H0YIJ4;A0A1B0GVT3;E9PPF6;H0YH95;O75334-7;R4GNF1;O75334-8;F8VWR9	23022000	74204000	29392000	21306000	30771000	0	78426000	37836000	0	0	48297000	0	36655000	0	40457000	18702000	41917000	27940000	0	0	49489000	23747000	31870000	70433000	38214000	51215000	35166000	62733000	26468000	14401000	24320000	52357000	27758000	106870000	37238000	44407000	0	72759000	20093000	35412000	0	77195000	35253000	94604000	0	84181000	62381000	0	19873000
P69891;A0A2R8Y7X9;A0A0J9YYA3	10398999552	2819599872	8287499776	37469999104	6770299904	5781000192	37274001408	9556500480	16728000512	15843999744	31058999296	4633800192	4720200192	29329999872	18826000384	10762999808	10817000448	8224000000	20498999296	62224998400	27377000448	10330999808	21110999040	4276699904	64426999808	10736000000	13112999936	8579299840	17379999744	23946000384	1352999936	8280999936	8273500160	24745000960	7705699840	960510016	7587800064	3931300096	7527600128	1542099968	7177200128	2612699904	1672400000	13127999488	13194000384	557320000	4642299904	2288199936	4466800128
A0A2R8Y7Y4;Q8N8A2-4;Q8N8A2;Q8N8A2-2;H7C209;H7C4A0;Q8N8A2-3;Q8N8A2-5	0	0	0	0	0	0	0	0	0	0	0	0	0	0	0	0	0	0	0	0	0	0	0	0	0	0	0	0	0	0	0	0	0	0	0	0	0	0	0	0	0	0	0	0	0	0	65851000	62431000	0
P62263;A0A2R8Y811;E5RH77	2496399872	2103600000	2725700096	2831000064	2851500032	1889900032	1502499968	3343500032	1639699968	1101900032	1187900032	2130599936	2441299968	2277700096	2106200064	3760900096	1693200000	2053900032	4145299968	705129984	1814700032	2109900032	1257100032	3608800000	2181499904	2096800000	2823699968	2335200000	2505400064	1540499968	3812999936	2404999936	1468600064	1526899968	3289700096	4372100096	1555200000	2046000000	3277199872	2571699968	603430016	1788199936	3470200064	1254099968	2864800000	2785999872	771769984	636369984	1750499968
E7ETK0;A0A2R8Y849;A0A2R8YD14;P62847-2;P62847-3;P62847;P62847-4;A0A2R8Y8A0	457720000	684849984	780849984	925740032	1019600000	746080000	571070016	612600000	572030016	550000000	391129984	596230016	778940032	1077500032	632529984	648339968	676790016	1167000064	1278200064	925030016	761310016	752609984	612969984	1143600000	1005900032	784129984	709379968	443260000	748590016	570950016	1010600000	689870016	474420000	659409984	675580032	1487000064	864150016	601580032	884099968	826790016	879160000	637520000	905609984	586940032	1118599936	697630016	380449984	218780000	428569984
A0A2R8Y851;P62273;P62273-2;A0A2R8Y6P7;A0A087WTT6	126890000	180760000	125930000	130490000	145580000	148140000	162760000	200570000	253740000	86065000	54048000	290420000	286889984	178900000	246150000	352820000	169290000	152990000	159600000	14776000	147130000	168330000	169650000	90386000	47146000	158180000	302500000	191380000	227560000	118270000	307150016	282760000	162800000	103560000	298990016	203160000	86186000	251950000	193540000	114000000	10524000	250520000	224480000	94496000	154720000	139820000	73138000	0	123020000
Q969G3;Q969G3-2;B4DGM3;A0A2R8Y855;A0A2R8Y7I9;Q969G3-4;Q969G3-3;Q969G3-5;Q969G3-6;A0A2R8YES3;A0A2R8Y4T4;A0A2R8Y7U4;A0A2R8Y765;J3QKS7;A0A2U3TZQ7;J3QR61;A0A2R8YD78;J3KT85;J3QL66;J3QKX6;A0A2R8YEB8;A0A2R8YDQ4	165340000	51707000	132300000	110250000	136790000	99018000	223790000	137560000	0	79456000	229140000	112650000	201220000	143320000	132570000	125600000	105660000	175590000	150000000	121170000	81131000	71578000	99015000	177220000	77793000	269830016	153160000	221730000	143910000	98418000	246710000	85244000	102820000	299969984	0	213370000	254410000	278910016	121150000	316180000	59154000	75015000	261550000	107490000	136380000	84070000	107060000	109750000	0
A0A2R8Y891;P08237;P08237-3;P08237-2;F8VZI0;F8VP00;F8VX13;F8VZQ1;H0YHB8;F8VSF7;F8VTQ3;F8VW30;F8VUB8;F8VYK8;F8VVE3	0	0	216140000	221360000	66307000	98654000	259430000	204190000	126430000	90097000	0	19281000	166240000	47103000	411089984	132010000	102280000	78389000	121830000	66973000	116310000	137670000	64265000	327790016	125910000	176970000	192040000	206060000	24587000	0	101850000	36293000	55963000	235130000	88773000	101780000	177140000	181900000	0	86549000	256950000	138310000	78207000	119860000	399980000	194280000	164910000	755529984	244510000
A0A2R8YD50;P51659;E7EWE5;P51659-3;P51659-2;G5E9S2;E7ET17;A0A2R8Y7L2;E7ER27;E7EPL9;A0A2R8YDT8;A0A2R8YF45;A0A2R8Y7W2;A0A2R8YEG2;A0A2R8YF39;Q9UJQ7	1322700032	1102499968	955009984	1557400064	2188400128	688169984	658220032	1555500032	1379800064	1732400000	1947100032	853190016	928070016	1301500032	938220032	1401100032	1534099968	1857699968	1285400064	991779968	1350499968	780369984	1166000000	2336199936	1471000064	1341299968	1435900032	1239299968	5320300032	1172800000	2185999872	1904499968	1402400000	1710599936	970259968	1220999936	1965900032	2762700032	1095100032	1713200000	1753400064	867030016	1768000000	792360000	1338599936	1215500032	1542400000	3595599872	1198899968
P68400;E7EU96;A0A2R8YD58;A0A2R8Y5A0;A0A2R8YF43;A0A2R8YFU2;A0A2R8YDP2;Q8NEV1;P68400-2;A0A2R8Y4H0;A0A2R8Y4D6;V9GYA2;A0A2R8YEW1;A0A2R8YDY7;A0A087WY74;A0A2R8YCK2;V9GY80;A0A2R8Y7T1;V9GYW6;A0A2R8YF47;A0A2R8YEL7;A0A2R8Y797;A0A2R8Y3W6;A0A2R8YCC9	265380000	502449984	657350016	211940000	426900000	384360000	286070016	859160000	229190000	87062000	421320000	222110000	195180000	374209984	416790016	945369984	518600000	477220000	594400000	427769984	294609984	607430016	429960000	237330000	223840000	571209984	540310016	680140032	400129984	140790000	807830016	366400000	503750016	228390000	508529984	520220000	303809984	493700000	644899968	399240000	633630016	515049984	488260000	500560000	49684000	490920000	526689984	406529984	437889984
H7BXF5;A0A2R8YDB8;Q9H0E3;Q9H0E3-3;Q9H0E3-2;C9JTJ5;C9J683	0	0	0	0	0	0	22560000	0	0	0	0	0	39408000	0	0	0	0	0	0	0	0	0	0	0	0	0	0	0	40221000	0	0	0	0	29581000	0	0	0	34872000	0	0	45945000	0	0	0	0	0	0	0	0
A0A2R8YDE6;Q9UBN7;Q9UBN7-2;A0A2R8YCS4;A0A2R8Y5Z4;A0A2R8YD35;C9J172;Q9BRX7;A0A2R8Y4G2;E7EP63;E7ER52;A6NDI8	26408000	101790000	100520000	116830000	57487000	52347000	43898000	85410000	143110000	88889000	0	43636000	89741000	72238000	262020000	38621000	96525000	80750000	53616000	122000000	189770000	206280000	125730000	122330000	50189000	32976000	77543000	80191000	62057000	30655000	39507000	69553000	6999500	190110000	59411000	50178000	48374000	75709000	0	76205000	159910000	90560000	46274000	111890000	94725000	45011000	124320000	282609984	376209984
A0A2R8YDQ0;Q9H267;F5H008;Q9H267-2;G3V3F9	14648000	109010000	109740000	71775000	27542000	57147000	50695000	49912000	73487000	15416000	20140000	26326000	73836000	0	39686000	84443000	73351000	63453000	55220000	19057000	23216000	79700000	93208000	123260000	44463000	94543000	82928000	77502000	41420000	0	90211000	67631000	65532000	49211000	95087000	138850000	0	108270000	90286000	52254000	169700000	101910000	73349000	45904000	242590000	154700000	93720000	167290000	62192000
A0A2R8YE10;Q9NRW7;A0A2R8YD95;A0A087WU65;Q9NRW7-2;A0A2R8YF01;A0A1B0GXI6;B7Z7G7;A0A2R8YEX8;A0A2R8Y7W9	297889984	238930000	322809984	344209984	432590016	305310016	388689984	304470016	253890000	50513000	429540000	238120000	158060000	168080000	123730000	425300000	296670016	322620000	198250000	392390016	211030000	246190000	356060000	352630016	212090000	427729984	369940000	405929984	155720000	145160000	254580000	178600000	209640000	417750016	255790000	389630016	186630000	555660032	372920000	248900000	896860032	178850000	291569984	246670000	327080000	178530000	56446000	78484000	166200000
A0A2R8YF99;A0A2R8YE40;A0A2R8YGK2;F8W7S1;Q8NAN2;A0A2R8YFQ8;A0A2R8YDC7;Q8NAN2-2	0	37937000	20242000	0	0	0	0	0	0	0	0	31520000	23907000	38854000	15902000	11892000	14076000	0	36236000	14892000	34300000	41556000	4716300	0	0	16948000	0	0	18110000	18935000	0	16305000	0	0	0	34381000	24866000	0	0	0	34047000	14600000	42884000	12760000	16649000	44620000	27372000	0	0
O14936;O14936-3;A0A2R8YE77;A0A2U3TZM1;A0A2U3TZM4;O14936-2;O14936-6;O14936-4;A0A2U3TZN6;A0A2R8Y6F8;A0A2R8YEK3;A0A2R8YFN5;A0A2R8Y3B3;Q5JS72;O14936-5;Q5JS79;A0A2R8YEJ7;A0A2R8YGH2;A0A2R8Y6D8;A0A2R8Y4K4;A0A2R8Y472	271540000	160620000	248990000	190020000	103990000	21090000	305560000	317529984	143290000	188810000	424040000	227510000	203120000	236830000	340580000	260590000	281289984	351750016	159980000	152830000	311760000	282640000	272769984	333510016	416420000	341020000	354380000	312480000	306510016	109390000	186200000	244220000	202440000	374769984	437580000	441809984	258720000	287569984	432480000	426089984	354900000	324060000	480449984	206520000	251700000	298110016	103130000	160680000	151060000
B4E2I4;A0A2R8YEL6;P48506;E1CEI4;A0A0C4DGB2;A0A2R8Y648	0	0	0	0	0	0	0	0	0	0	0	0	23405000	0	0	0	0	0	0	0	0	0	0	0	0	0	0	0	0	0	0	0	0	0	0	0	0	0	0	0	0	0	0	0	0	0	0	0	0
D6RHI7;D6RG18;A0A2R8YEM2;P51946	0	0	0	17478000	0	10233000	0	0	0	0	0	0	0	0	0	0	0	0	0	0	0	15624000	0	0	0	0	0	0	0	0	0	0	0	42324000	9169600	0	0	0	23710000	42973000	0	0	0	0	20768000	0	0	0	0
A0A2R8YFR7;A0A2R8YF49;Q12774;H0Y895;Q12774-2;A0A5F9ZGZ6;A0A5F9ZH52;A5YM69;C9J591	33066000	38517000	64953000	17181000	0	0	81885000	43249000	27149000	0	0	0	0	14876000	26415000	0	34387000	0	52189000	53018000	35813000	31091000	75510000	31727000	29657000	41355000	15768000	52470000	0	76607000	13179000	6059300	0	51310000	0	54956000	32155000	29583000	55223000	25725000	0	0	31759000	0	58467000	0	0	0	0
A0A2R8YF67;P33261;P11712	0	0	0	0	0	0	0	0	0	0	0	0	0	0	0	0	0	0	0	0	0	0	0	0	0	0	0	0	0	0	0	0	0	0	0	0	0	0	0	0	0	0	0	0	0	0	0	0	0
A0A2R8YF87;Q96AX1;H3BMM5;A0A2R8Y5U3;F5H6Y0;F5H2X5	85268000	217710000	165330000	177300000	82961000	104660000	67159000	53819000	107840000	42948000	116960000	118180000	104720000	130990000	79794000	65956000	71596000	117990000	127420000	210600000	110810000	129520000	172310000	146240000	164980000	92929000	113470000	108690000	117390000	52888000	80119000	141280000	63485000	233800000	68759000	183230000	202120000	183100000	154670000	92150000	164710000	129960000	102400000	124070000	172210000	74516000	124240000	169370000	124590000
A0A2R8YFA9;O94851-5;O94851-3;O94851;Q6ZW33	0	40809000	70059000	0	0	0	0	0	0	0	28730000	14700000	0	0	0	48907000	0	36359000	46585000	0	0	0	0	20300000	56212000	0	0	0	31337000	47524000	0	0	0	0	0	26348000	0	0	52542000	25628000	0	0	0	24868000	0	0	0	0	0
A0A2R8YFH5;Q15437;Q5QPE1;Q5QPE2;A0A2R8Y633;A0A2R8Y7S7	0	0	0	77989000	86364000	42756000	0	0	56134000	0	114760000	62480000	0	0	25568000	37080000	72351000	26178000	24525000	73099000	25176000	25607000	81363000	40871000	0	44318000	36969000	32953000	83065000	39710000	60939000	50715000	42455000	54688000	0	68629000	12920000	61462000	32971000	85971000	131610000	69851000	31393000	49040000	0	39097000	11694000	128970000	26648000
B1ALK7;A0A2R8YG42;Q14155-1;Q14155-5;Q14155-6;Q14155-2;Q14155-3;Q14155;E9PDQ5;E7EUY6;F6SJA5;C9JDI6;B1ANY6;E7ENL8;E7EU80	99445000	104460000	128110000	125190000	158420000	35178000	199160000	91855000	41672000	107580000	206530000	61981000	117870000	0	127300000	69705000	118380000	152530000	59357000	226930000	156530000	141450000	154980000	197690000	141700000	199500000	87423000	157830000	77617000	91231000	135010000	77434000	70019000	429340000	84017000	120510000	108630000	189250000	109950000	118760000	269569984	0	151440000	190700000	195300000	172880000	132550000	241550000	156390000
A0A2R8YGF8;G5E9R0;E7EVS6;C9JUM1;C9JZR7;C9JTX5;F8WCH0	0	0	0	0	0	0	0	0	0	0	0	0	0	0	0	0	0	0	0	0	0	0	0	0	0	0	0	0	0	0	0	0	0	0	0	0	0	0	0	0	0	0	0	0	0	0	0	0	0
A0A2R8YGH5;P61966;H7C1E4;P61966-2;F6SFB5;A0A5F9ZI43;H7BZG6;H0Y673;A0A5F9ZHX2;A6NH01;A0A5F9ZHW1;P56377-2	102040000	118780000	178480000	96236000	92363000	76847000	258730000	74851000	130380000	62508000	44443000	60155000	161340000	89378000	141180000	121030000	61206000	65952000	61676000	129960000	69543000	113800000	60096000	135600000	122130000	54295000	83300000	131820000	148980000	65409000	117010000	96309000	105670000	250270000	189560000	189380000	70739000	186760000	147950000	85626000	104480000	77657000	115040000	62482000	139200000	79321000	62700000	0	108220000
Q9BZV2;A0A2R8YHG5;A0A2R8YFC5	0	0	0	0	0	0	0	0	0	0	0	0	0	0	0	0	0	0	0	0	0	0	17260000	0	0	0	21715000	0	0	0	0	55509000	0	0	0	0	0	0	0	0	0	0	0	11243000	0	0	0	0	0
H0YJW4;G3V4C4;A0A2U3TZE7;O43405	0	0	0	0	0	0	0	0	0	0	0	0	0	0	0	0	0	0	0	102800000	0	0	27408000	0	0	0	0	0	0	0	0	10914000	0	0	0	0	0	0	0	0	0	0	0	0	0	0	0	0	0
B7Z3M0;A0A2U3TZJ2;K7EPI2;Q6PEZ8-2;Q6PEZ8-3;Q6PEZ8;K7EJ07;K7ESB1;K7ERE6;K7ER84	0	0	0	0	0	0	0	0	0	0	0	0	21585000	0	0	0	0	28102000	0	44046000	0	0	0	0	0	0	0	0	0	0	0	0	0	0	7064300	0	0	0	0	0	0	0	0	0	0	0	0	0	0
E9PNW4;A0A2U3TZL5;P13987;P13987-2;H0YET2	8376500224	10872000512	5682299904	7300299776	6952800256	6707700224	9305499648	866689984	9122199552	2379099904	1511200000	7029199872	4645799936	4549000192	10714000384	1848899968	8290400256	4823199744	3682200064	1564899968	4261900032	8811400192	10933999616	5980800000	4295099904	3242200064	6405199872	5103200256	9269399552	10823000064	1734700032	4813199872	5768099840	4685499904	9054799872	7829400064	2915500032	796579968	7876599808	9731399680	809859968	6851599872	1387800064	5785999872	4971100160	817040000	3421600000	106290000	3801499904
A0A2U3TZN9;Q6NXG1-2;Q6NXG1-5;Q6NXG1-4;Q6NXG1-3;Q6NXG1;H0YBR2;H0YBB3	312660000	228910000	206400000	504969984	310270016	292870016	379110016	355030016	347929984	137930000	70270000	150370000	262600000	333100000	265430000	322190016	283529984	191160000	287070016	84138000	148110000	321820000	166160000	386660000	348150016	339800000	427249984	134370000	253460000	149250000	307180000	209800000	176410000	454920000	422289984	370569984	274980000	364569984	421600000	419380000	179880000	188990000	609310016	131550000	304620000	342609984	227770000	81161000	436640000
P06744;A0A2U3TZU2;P06744-2;K7EQ48;A0A2R8Y6C7;A0A0J9YYH3;A0A0J9YXP8;A0A0J9YX90;K7ERC6;K7EPY4;K7EP41;K7ENA0;K7ELR7;A0A2R8YF08;CON__Q3ZBD7;A0A0J9YXM3;K7ERK8;K7EIL4;A0A0J9YXH9;A0A0J9YYI8;K7ESF4	1078099968	878200000	587240000	2283399936	1130499968	610019968	163150000	1082400000	6057299968	5309700096	75701000	1182899968	2182200064	1498599936	606889984	1251699968	681180032	764510016	1457200000	426980000	2701499904	1201100032	170400000	2464699904	1340600064	1981299968	1628499968	1329500032	827670016	804190016	2003100032	845900032	1339600000	839870016	1107900032	1005800000	1426700032	1498800000	192260000	879430016	1173100032	1804700032	1437299968	937689984	1370200064	1054499968	1166400000	2276199936	1222899968
E5RH28;A0A2U3U020;P55808;P55808-2;P55808-3	0	0	0	0	0	0	0	17082000	0	0	0	25814000	0	0	0	64802000	0	35819000	0	0	0	45710000	14013000	0	0	0	0	0	0	0	0	0	0	0	106690000	0	0	0	36163000	0	0	0	0	7757600	0	0	0	0	0
J3KSG1;J3QRK1;A0A2U3U043;Q719H9	0	0	25670000	0	25747000	25014000	63261000	28752000	23069000	0	0	0	17745000	33984000	44127000	39569000	29219000	23257000	0	10520000	0	33028000	22374000	46439000	0	41333000	42222000	39601000	23062000	0	0	23259000	0	43966000	16740000	0	0	0	43826000	38201000	0	63276000	0	0	49375000	0	0	0	25916000
R4GN43;A0A2Y9D025;P56556	61131000	62706000	74001000	88138000	40932000	42831000	90825000	84182000	50263000	23029000	88967000	94711000	36869000	208500000	43672000	111100000	37463000	114600000	56342000	85260000	57175000	54309000	36227000	60333000	72717000	81783000	93008000	76945000	162160000	80966000	134990000	82165000	41733000	87068000	105840000	60619000	91449000	134310000	100000000	123370000	0	25210000	61297000	61582000	55492000	56238000	59049000	0	90666000
C9J7T7;A0A384DVL6;C9JE98;C9J0Q5;Q9Y618-5;Q9Y618-4;Q9Y618;C9JQE8;Q9Y618-2;H7C184;H7C0P3;C9JNV9;H7C1J7	0	93154000	54052000	24243000	28823000	30500000	69689000	45742000	81968000	33454000	26408000	0	25539000	0	24483000	25078000	36023000	39187000	27241000	32208000	25594000	59678000	55832000	41040000	50307000	23925000	18801000	0	22868000	22162000	18148000	38122000	41266000	43132000	37548000	20739000	31392000	28336000	42001000	80049000	38767000	55284000	21356000	103860000	0	27231000	0	23492000	29905000
A0A384DVU0;Q8IY17-3;Q8IY17;Q8IY17-2;Q8IY17-5;M0R2C2;M0QYT1;M0R2K2;M0R2H4;A0A2R8Y7E1;M0QYF5;M0QZK5;M0QXH7	1078899968	709889984	504380000	625619968	708049984	862339968	633710016	957580032	565649984	325129984	237610000	663280000	618819968	994019968	791299968	495329984	1087800064	405449984	643200000	98320000	446350016	1080999936	710769984	1246000000	1146200064	753539968	751750016	711670016	718200000	294070016	434550016	538089984	757470016	783840000	833870016	1160600064	601980032	850529984	882099968	1175399936	759100032	580760000	1307299968	1272800000	558000000	701580032	619129984	151000000	213630000
A0A3B3IQ51;P36980-2;P36980;V9GYE7;A0A3B3IS00;A0A3B3IRW0;A0A3B3ISW6;A0A3B3IS28	0	0	0	0	0	0	0	0	0	0	0	0	0	0	0	0	0	0	32270000	0	46208000	0	0	0	0	0	0	0	0	0	0	0	0	0	0	0	0	0	0	0	0	0	0	0	23952000	0	0	0	0
A0A3B3IRI0;Q5TC84	0	0	0	0	0	0	0	0	0	0	0	0	0	0	0	0	0	0	0	0	0	0	0	0	0	0	0	0	0	0	0	0	0	0	0	0	0	0	0	0	0	0	0	0	0	0	0	31713000	0
A0A3B3IRI2;P17812;B4E1E0;A0A3B3IRQ8;A0A3B3ITF6;P17812-2;A0A3B3ITB8;A0A3B3ISY3;A0A3B3ITH9	17146000	201590000	0	0	0	9827000	0	39793000	63005000	18276000	0	17359000	37446000	0	204190000	0	31191000	8793300	13440000	40447000	29559000	0	0	9963600	0	0	10626000	10868000	0	0	8069400	12655000	27981000	0	83444000	0	13932000	24070000	40632000	32413000	47252000	61453000	0	0	48224000	30869000	196000000	186550000	127380000
A0A3B3IRK8;Q9BYX4;Q9BYX4-2	0	0	0	0	0	0	0	0	0	0	0	0	0	0	0	0	0	0	0	28106000	12582000	0	0	0	0	23424000	0	18173000	0	0	26866000	0	0	0	0	0	35664000	23754000	0	0	0	11002000	18018000	0	0	6553800	0	64177000	35837000
A0A3B3IRL2;O75629	340390016	353400000	164570000	690400000	584979968	204770000	245590000	548540032	682000000	700739968	201150000	286300000	612310016	432929984	186990000	540270016	474620000	274560000	355000000	0	464430016	227900000	207880000	1121200000	330270016	758600000	406190016	432529984	763689984	320849984	237090000	368750016	977190016	324140000	497360000	664360000	614819968	842169984	322289984	481460000	743520000	164160000	538739968	691000000	193640000	423929984	95439000	6230900	238430000
A0A3B3IRM9;A0A3B3ISL7;A0A3B3ITZ8;A0A3B3ITY4;Q8N8U9;A0A3B3IUC5;A0A3B3ITW7;A0A3B3ISK6;A0A3B3IT71;A0A3B3ISN0;A0A3B3IS51;A0A3B3ITD3;A0A3B3IUD9;A0A3B3IRP7	0	0	0	0	0	0	0	0	0	0	0	0	0	0	0	19315000	0	0	0	0	0	0	7057000	0	0	15420000	14580000	0	0	0	0	11223000	0	0	0	0	0	0	0	0	0	0	0	0	0	0	0	0	0
F5H345;A0A3B3IRR1;A0A3F2YNY7;P08397-2;P08397;F5H4W5;F5H4X2;A0A3B3IU56;F5GY90;A0A1W2PNU5;F5H226;A0A3B3IU34;F5H0P4;P08397-4;P08397-3	0	0	0	25024000	0	33528000	0	0	0	0	40067000	0	0	0	14088000	28564000	11970000	0	28599000	0	24698000	7753600	7017700	40240000	83216000	0	22439000	11037000	0	21758000	0	0	0	23175000	0	2423500	11935000	7081800	0	0	30228000	0	17511000	11104000	20309000	0	0	45856000	0
A0A3B3IRS7;A0A3B3IU68;A0A3F2YP66;A0A3B3ITP2;A0A3B3IT31;Q9NUN5-4;Q9NUN5-2;Q9NUN5-3;Q9NUN5	104340000	0	60904000	0	0	123960000	258310000	232550000	0	0	0	0	124040000	132030000	112890000	82107000	94339000	113330000	216410000	247290000	254280000	0	65202000	120050000	239310000	0	0	196570000	200300000	0	68909000	166680000	111980000	103830000	0	340230016	291240000	227070000	0	0	172460000	123230000	200240000	0	95361000	0	0	0	0
A0A3B3IRT8;P43307;C9J3L8;C9J5W0;E9PAL7;C9IZQ1;P43307-2;C9JBX5;C9JY01	1071299968	807260032	782710016	759379968	1184800000	519929984	932950016	1107000064	706110016	590470016	1493200000	791299968	698710016	860009984	677500032	702860032	620110016	854720000	811070016	887790016	867030016	728049984	845270016	808950016	1056800000	1071500032	1123600000	987900032	1420199936	737190016	1346099968	918990016	768560000	1216199936	822849984	994689984	755520000	1293600000	992230016	1273600000	1302800000	521000000	1431299968	896649984	585190016	833329984	1046700032	1221200000	929430016
A0A3B3IRU2;A0A3B3ISH1	0	0	22187000	14924000	58492000	79879000	0	0	0	0	0	0	21321000	0	0	46685000	0	0	0	0	0	0	68747000	0	0	0	0	0	0	0	0	0	0	0	17006000	0	0	29463000	0	0	0	0	41439000	0	0	37459000	0	43087000	0
A0A3B3ISL2;A0A3B3IRU6;Q9GZU2-2;Q9GZU2-4;Q9GZU2;M0QZD4;Q9GZU2-3	0	0	0	0	0	0	0	0	0	57618000	0	0	0	0	0	0	0	0	0	0	0	0	0	0	0	0	0	0	0	0	0	0	0	0	0	0	0	0	0	0	0	0	0	0	0	0	0	176000000	0
A0A3B3IRX2;P14555	0	0	9716800	10557000	18373000	54068000	38384000	0	0	0	17541000	0	0	0	0	0	0	0	0	58983000	22179000	0	0	0	0	0	0	14490000	27552000	22241000	0	75459000	0	17213000	0	0	0	0	0	0	129050000	0	0	0	0	0	0	0	0
A0A3B3IS02;Q6P3X3	0	0	0	0	0	0	0	0	0	0	0	0	0	0	0	0	0	0	0	0	0	0	0	0	0	0	0	0	0	0	0	0	0	0	0	0	0	0	0	0	0	0	0	0	28420000	0	0	0	0
C9JIR6;A0A3B3IS24;O75688-5;O75688-4;O75688-2;O75688	0	0	0	0	0	0	0	0	21649000	19994000	0	0	0	0	0	0	0	0	0	0	0	0	0	0	0	0	0	0	0	0	0	0	0	0	0	0	0	0	0	0	0	0	0	0	0	0	0	110150000	0
A0A3B3ITA8;A0A3B3ITE7;A0A3B3IT25;A0A3B3IS40;Q9UGL1;Q9UGL1-2;B3KV94;A0A3B3ISE6;A0A3B3ITJ7;A0A3B3ITR3;A0A3B3ISK2;A0A3B3IS31;A0A3B3ITR1;A0A3B3IT85	22832000	29585000	31391000	28396000	15049000	19150000	2098400	22102000	8792100	0	28970000	0	0	36495000	26145000	0	0	25245000	36988000	0	0	39529000	9057900	67346000	51043000	46975000	22818000	39784000	15297000	0	60968000	32354000	0	66384000	15774000	0	63451000	48659000	22461000	72942000	66744000	11488000	108020000	5300900	14014000	0	0	68244000	14742000
A5PLL3;A0A3B3ITI3;A0A3B3IS53;A0A3F2YNX6;Q92794	0	0	0	0	0	0	0	17768000	0	0	0	0	0	0	0	0	0	0	0	0	0	0	0	0	0	0	0	0	0	0	0	0	0	0	0	0	0	0	0	0	0	0	0	0	0	0	0	0	0
A0A3B3IS67;P48307-2;P48307;H7C4A3;A0A3B3ISY1;A0A3B3IRW1	0	0	23348000	0	11582000	0	0	0	0	0	0	0	0	0	0	11543000	15457000	13172000	29255000	0	18830000	24535000	0	0	0	22119000	0	8154100	0	36670000	7976100	0	50188000	0	0	0	24453000	0	0	15901000	21623000	0	0	15226000	0	0	20207000	8362700	0
A0A499FJD3;A0A3B3ISA1;Q96S15	0	0	0	0	0	0	0	0	0	0	0	0	0	0	9051800	8713300	21669000	0	13395000	0	0	14335000	0	11928000	7878600	0	18055000	0	7955000	0	10718000	0	0	19006000	0	11791000	11438000	0	0	0	0	10284000	11057000	8924300	0	0	8364200	0	0
P11362-21;P11362-5;A0A3B3ISD1;P11362-14;P11362;P11362-7;P11362-2;P11362-20;P11362-3;P11362-4;P11362-8;P11362-6;P11362-9;P11362-10;P11362-11;P11362-12;P11362-13;P11362-19;E7EU09;P11362-18;C1KBH7;P11362-16;B5A958	0	0	0	0	0	0	0	0	0	0	0	0	0	0	0	0	0	0	0	0	0	0	0	0	0	0	0	0	0	0	0	0	0	0	0	0	0	2505900	0	3717100	0	0	0	0	0	0	0	49557000	0
A0A3B3ISF6;Q96G42	0	0	126890000	0	0	0	123660000	25716000	0	0	0	0	0	0	2459400	11001000	4435300	0	0	11918000	0	4171000	9015800	2163100	1385900	6789800	0	0	14878000	73971000	10596000	0	0	45621000	0	3545500	28579000	29248000	0	0	0	4417200	10943000	0	11295000	0	128430000	0	0
A0A3B3ISF9;P42892-3;P42892-4;P42892;B4DKB2;P42892-2;E9PJG1;E9PHZ1;E9PN99	658729984	297630016	101350000	294940000	500020000	227100000	457529984	335060000	425160000	329590016	164230000	540470016	411700000	653440000	510790016	318710016	328520000	431409984	273760000	399180000	198680000	419000000	166000000	565280000	522729984	381700000	431270016	499100000	256900000	0	793859968	200170000	392720000	529060000	421980000	324580000	541409984	354760000	258930000	558120000	138560000	310780000	672560000	337550016	143860000	545670016	328510016	572620032	444600000
A0A3B3ISP1;Q92625;A0A3B3ITU5;Q92625-2	11441000	0	0	0	14796000	0	14864000	0	23178000	0	16068000	0	37053000	27929000	31916000	0	18047000	18748000	11818000	0	14451000	31157000	42714000	0	0	19199000	27142000	0	24325000	17457000	34178000	0	0	6538800	24495000	8926900	9056400	18772000	33820000	9737800	0	27036000	17242000	16678000	36401000	15781000	0	0	30392000
A0A3B3ISR2;B4DPQ0;P00736;F5H2D0;A0A3B3ITU4;F5H1V0;F5H6Y3;F5H3N3;H0YFL7;Q9NZP8	763550016	812480000	483120000	371689984	580320000	388500000	1372400000	848070016	28000000	651550016	1995100032	89456000	345580000	228240000	606380032	1274200064	126670000	857089984	1014899968	3115699968	1314499968	579350016	610040000	996710016	1565400064	310880000	31122000	107500000	824640000	803110016	579409984	622590016	1248700032	1004700032	513150016	32538000	1077299968	622329984	646510016	1556899968	1327900032	356220000	150510000	1566899968	1050200000	1174599936	1183299968	5819200000	1177100032
A0A3B3ISS6;Q14956-2;Q14956	0	241260000	0	679340032	0	170940000	90269000	154090000	373969984	0	70705000	0	324190016	259600000	373840000	42643000	331769984	114570000	53950000	387929984	245630000	334769984	0	393900000	0	91067000	0	0	864320000	115680000	45147000	191170000	226160000	0	303209984	256260000	0	392480000	0	141120000	498600000	89498000	0	0	0	537910016	0	507840000	74587000
A0A3B3IST1;B5MD23;O75954	0	41329000	0	19352000	0	0	33838000	0	0	15441000	0	0	0	0	0	0	0	0	0	0	27988000	23212000	0	0	0	46755000	0	0	0	0	0	0	0	27323000	0	0	0	13261000	0	0	51297000	0	0	0	0	0	0	55273000	0
A0A3B3ISV4;Q8N0U8;Q8N0U8-2	126090000	123180000	0	96877000	86276000	79412000	124760000	50760000	212900000	71472000	95751000	120720000	78165000	151370000	108870000	48968000	111430000	113460000	26491000	0	94403000	116690000	184990000	79886000	71412000	71008000	109710000	113730000	85183000	93194000	81650000	115780000	57935000	220690000	161280000	95170000	136550000	87997000	98917000	201700000	106780000	0	178540000	100350000	113880000	108560000	134130000	180080000	114040000
Q8N9N7;A0A3B3ISV5;H3BSW0	0	0	81408000	194330000	36323000	119810000	48146000	36505000	98094000	44590000	0	23526000	121040000	0	65927000	47779000	0	56336000	0	76236000	0	46629000	24977000	123900000	108880000	50641000	91143000	45486000	26939000	34500000	64197000	0	47256000	78542000	0	83280000	64010000	101490000	0	39568000	175570000	74271000	92057000	26615000	108460000	82837000	0	0	38248000
A0A3B3ISX9;A0A087WWA5	78616002560	87466000384	169650000000	53361999872	47238000640	35176001536	76135997440	137970000000	64353001472	47703998464	166580000000	75092000768	116730000000	57562001408	60394000384	75132002304	90206003200	96331997184	89655001088	95132000256	57968001024	65863000064	68351000576	107710000000	128160000000	63118999552	72026996736	59512000512	76161998848	162730000000	57743998976	38819999744	79345000448	68323999744	88549998592	115560000000	97681997824	49385000960	82982002688	108230000000	68027998208	54731001856	64710000640	70651002880	59675000832	47658000384	52047998976	48396001280	77925998592
A0A3B3ISZ7;Q9NQ36-3;Q9NQ36-2;Q8IWY4;Q9NQ36	16809000	25064000	0	0	0	0	0	0	0	0	0	0	0	0	0	0	8293300	0	28170000	0	21177000	0	0	12142000	52395000	0	0	0	0	21510000	0	0	0	0	0	0	0	3800400	0	35600000	0	0	11650000	25913000	0	28335000	12322000	17039000	0
A0A3B3ITK3;A0A3B3IU40;A0A3B3IT28;A0A3B3ITE5;Q12756-3;Q12756-2;A0A3F2YNW9;A0A3B3IUA1;A0A3B3ITF7;A0A3B3ITW6;Q12756;H7C0K6;H7C3Y8	0	0	0	0	0	0	0	0	28909000	0	6955400	0	0	0	0	0	0	303190	0	0	0	0	26853000	0	0	0	0	0	0	3832400	0	0	0	40137000	1675500	0	0	0	0	0	0	0	0	0	0	0	0	0	0
A0A3B3IT47;Q9Y2I8;Q9Y2I8-2;C9JGR9;E7EQ49;A0A087WTQ2;Q9Y2I8-3	0	0	0	0	0	0	0	0	0	0	0	0	0	0	0	0	0	0	0	0	0	0	0	0	0	0	0	0	0	0	0	0	0	0	0	0	0	0	0	0	0	0	0	0	0	17899000	0	0	0
E5RG31;A0A3B3ITP6;A0A3B3IU45;A0A3B3IT92;P33991;A0A3B3IS57	0	0	0	0	0	0	0	0	0	0	0	0	0	31613000	0	0	0	0	0	0	0	0	0	0	0	0	29629000	0	0	0	19551000	0	0	0	0	21446000	0	0	0	0	0	0	0	0	0	0	0	0	0
A0A3B3ITC2;Q13884;Q13884-2	0	0	0	0	0	0	0	0	13529000	0	0	0	0	0	0	0	0	70375000	0	0	0	0	0	0	0	0	0	0	54064000	0	0	0	0	0	0	0	0	0	0	0	0	0	0	0	0	0	0	0	0
A0A3B3ITH3;Q9P2X3-2;Q9P2X3;J3QQU0;J3QRS6	0	0	0	55623000	0	0	13213000	0	13365000	0	0	0	44970000	0	40558000	0	0	0	20750000	0	39374000	0	25747000	23564000	27007000	27788000	0	0	0	0	0	0	0	22595000	0	22601000	0	16386000	0	0	32853000	43494000	0	0	66983000	0	0	0	84351000
P35442;A0A3B3ITK0;Q5RI53	0	0	22363000	0	22037000	0	0	12940000	0	74168000	8052300	0	41492000	0	0	6925500	2533400	321740000	0	267930000	24032000	4553500	9603900	4616600	0	0	0	3820700	593870016	18908000	27060000	0	0	13304000	0	0	0	0	0	0	4456300	1929900	11765000	0	0	0	75974000	0	0
A0A3B3ITL1;Q8WUD1;Q8WUD1-2	58204000	77616000	36268000	71198000	29155000	27454000	92214000	26013000	25848000	19926000	67229000	0	31893000	70787000	22092000	32386000	32609000	24400000	56942000	0	29003000	68031000	0	56069000	71046000	39836000	37567000	60907000	34522000	0	43291000	38669000	0	75244000	25923000	41762000	68643000	72299000	37158000	65159000	51791000	117590000	39183000	40164000	37606000	0	37642000	0	0
A0A3B3ITN0;Q86TP1-7;Q86TP1-3;Q86TP1-2;Q86TP1;Q5SZF2;Q5SZG1;Q86TP1-6;Q86TP1-5;Q86TP1-4	0	139480000	0	147470000	59999000	0	0	96730000	0	0	39910000	0	79132000	0	65763000	47745000	29248000	27073000	0	79434000	0	69328000	0	148810000	0	0	32787000	30836000	53077000	0	79836000	0	0	0	83457000	0	0	37668000	0	102180000	0	65256000	0	0	0	0	0	0	0
A0A3B3ITP4;Q495G5;Q8IVH4;D6RIS5;A0A3B3IRG3	0	84070000	112490000	72819000	69133000	38972000	33423000	75098000	93366000	80766000	95948000	43882000	169420000	52623000	87991000	83415000	78486000	97434000	66118000	75449000	66837000	44936000	80485000	111540000	50769000	68482000	68275000	81244000	109980000	103980000	77839000	89471000	99800000	101840000	41840000	142400000	109890000	109300000	74741000	120220000	149410000	91409000	72292000	148070000	92105000	63729000	125650000	94545000	116350000
A0A3B3ITT1;Q6IQ22	273270016	233690000	172610000	308980000	271260000	147010000	291280000	223200000	251990000	11205000	13444000	139180000	190420000	179540000	253100000	208340000	185640000	173400000	157250000	101540000	158870000	220430000	213460000	261400000	284740000	284129984	231590000	246900000	237490000	201980000	227550000	175590000	116680000	271060000	245340000	164920000	300910016	317560000	225490000	346769984	67137000	168360000	279220000	163740000	253520000	202490000	118200000	0	203440000
A0A3B3ITT5;P47914	423190016	504260000	96162000	148000000	377510016	245650000	114710000	621270016	423790016	351160000	178050000	656300032	400720000	480760000	584790016	524790016	522230016	447550016	501800000	65986000	242980000	430480000	380670016	87125000	104330000	229480000	357540000	242310000	410340000	294220000	551129984	597779968	468390016	99324000	282520000	429420000	140330000	183180000	384830016	129880000	38854000	609489984	458200000	431830016	161740000	378409984	169310000	982160	62471000
A0A3B3ITU8;A0A3B3IU04;A0A3F2YNW8;Q14643-4;Q14643-3;Q14643-8;Q14643-7;Q14643-5;Q14643-6;Q14643-2;Q14643;A0A3B3IRP0;A0A3B3IU13;A0A3B3IU05;A0A3B3ITQ1	0	0	24328000	0	0	0	0	14473000	0	0	0	0	0	0	0	0	0	0	0	97276000	0	0	0	28227000	0	0	0	0	0	0	0	0	0	60690000	17411000	0	0	77379000	0	0	218370000	0	34102000	0	0	0	0	207130000	0
A0A3B3ITW3;P28288;P28288-2;P28288-3	484969984	393809984	588540032	467660000	599260032	290480000	911379968	546169984	384190016	284300000	604369984	336809984	339100000	928649984	404940000	437560000	754200000	620720000	407920000	641569984	368420000	308760000	642720000	762510016	953299968	613440000	731900032	662750016	641350016	430430016	395720000	459360000	280929984	579520000	619030016	795980032	389360000	876140032	694889984	1358400000	1393299968	562809984	1187100032	507670016	318649984	631820032	572259968	757020032	546620032
A0A3B3ITZ9;Q9Y2W1	624449984	317020000	179620000	483700000	485329984	206070000	812300032	474409984	336320000	116490000	267040000	346889984	329280000	563110016	291880000	463470016	410160000	428809984	443240000	210950000	238280000	290209984	417580000	501000000	470929984	671960000	577880000	683539968	573900032	251850000	764920000	447529984	245770000	683320000	393529984	701510016	542019968	662769984	370780000	483260000	118660000	242140000	825489984	297280000	285580000	384720000	138720000	247950000	100620000
A0A3B3IU16;C9JTT8;Q68DU7;H7C1N3;O15155-2;O15155	0	0	0	0	0	0	83033000	28349000	53637000	0	0	40808000	0	34767000	0	0	0	45336000	0	0	0	0	0	0	0	0	68649000	0	62209000	0	0	46996000	36571000	0	0	41476000	0	69019000	0	40554000	0	0	111260000	0	0	46029000	0	21656000	77177000
G5EA29;H0YEL0;A0A3B3IU42;O14893-3;O14893-2;O14893	0	0	0	0	0	0	0	0	15998000	0	0	0	0	0	0	0	0	0	0	0	0	0	0	0	0	0	0	0	0	0	0	0	0	0	0	0	0	0	0	0	0	0	0	0	0	0	0	0	0
J3QKW3;J3KSB8;J3QRZ6;J3QLJ5;A0A3B3IU65;A9UHW6;A9UHW6-2;A9UHW6-3;J3QLD1;J3KSU6;J3QLN4	26992000	0	0	47280000	0	13247000	0	18449000	22782000	0	0	0	0	0	48159000	27203000	0	18240000	29147000	0	48261000	34940000	0	50034000	33567000	0	0	0	0	0	28630000	0	0	0	71811000	29392000	40187000	33768000	0	0	0	25803000	0	22947000	42540000	28071000	12149000	0	23848000
F8W717;A0A3B3IU69;O00423;O00423-3;G3V500;G3V3N9;G3V497;G3V4H6;G3V538;H0YJD8;G3V4U5;G3V3J1;G3V5C8;H0YJK4;H0YJY3	0	0	0	48696000	60854000	20390000	21732000	23348000	56117000	70141000	39554000	0	0	0	0	0	0	0	0	0	0	0	35982000	0	0	0	0	0	0	0	0	36660000	0	47890000	0	0	0	37336000	0	0	52701000	0	0	0	0	0	43247000	0	0
A0A3B3IUA2;B1AHD1;A0A3B3ISK4	288740000	0	84839000	227030000	0	377460000	85926000	61826000	642390016	666320000	0	158700000	363300000	259060000	129000000	0	129520000	0	0	124410000	0	0	46800000	122290000	160340000	0	366800000	252610000	143360000	0	813910016	75633000	208150000	0	0	0	419009984	301500000	0	166850000	64169000	649110016	461700000	204910000	438609984	474040000	0	83776000	157850000
A0A3B3IUB1;Q13144;A0A3B3ITG6;A0A3B3ISV1;A0A3B3ITQ2;A0A3B3IUF2;A0A3B3ISM8;A0A3B3ISX3;A0A3B3IST9;A0A3B3ISI2;A0A3B3ISS1;A0A3B3IS56;A0A3B3IRP4	0	0	0	0	0	0	0	0	0	0	25376000	0	0	0	0	31928000	23279000	0	12203000	56235000	29820000	9003800	0	48277000	0	44638000	57795000	40865000	0	31286000	32242000	0	18898000	0	65297000	0	88707000	75140000	0	0	0	0	46120000	0	0	0	36179000	0	0
A0A3B3IUB5;Q8TCT9-5;Q8TCT9;A0A075B6F6;A0A0S2Z6F0;A0A3B3IT72;Q8TCT9-4;Q8TCT9-2;A0A0C4DGU3	184760000	111450000	87442000	127910000	337000000	112000000	173820000	117120000	139160000	127930000	398820000	171420000	155130000	144940000	134270000	122370000	83693000	252410000	39340000	474420000	245640000	138320000	143940000	186390000	224650000	183700000	248070000	125600000	681939968	193410000	172490000	160100000	170080000	271689984	105570000	278049984	208590000	233970000	143340000	224440000	298310016	105900000	194010000	82372000	107350000	143250000	243180000	560760000	143460000
A0A3B3IUC4;P06280	0	30142000	0	0	16016000	0	0	9105700	78787000	12298000	16156000	0	50251000	0	0	57044000	0	45530000	43946000	0	29572000	29480000	20056000	43636000	0	24655000	35253000	25744000	82586000	37168000	37358000	33686000	21655000	0	22858000	57899000	109130000	0	14146000	58410000	41935000	11033000	54152000	17812000	0	0	0	0	0
A0A3B3IUC7;P09467	0	0	0	0	0	0	0	0	0	0	0	0	0	0	0	0	0	0	0	0	0	0	0	0	0	0	0	0	0	0	0	0	0	0	0	0	0	0	0	0	0	0	0	0	0	0	0	63596000	0
A0A3B3IUD7;Q14690	77582000	0	70827000	0	70136000	0	94674000	57381000	0	0	112730000	53351000	0	65222000	0	37619000	29871000	145920000	52669000	0	0	54831000	53170000	63763000	51645000	40841000	0	49752000	79871000	51958000	84033000	53989000	0	78662000	0	107120000	102620000	101770000	0	0	106970000	49410000	119650000	0	0	0	0	0	0
A0A3F2YNW7;Q8NFD5-3;Q8NFD5-2;Q8NFD5;H0Y7H8;A0A1B0GWJ2;Q8NFD5-4;A0A1B0GVK1;A0A1B0GTJ8;A0A1B0GV63;A0A1B0GTI6;H0Y2R3;A0A1B0GUG2;H0Y3S9;A0A1B0GU65;A0A1B0GU09;A0A1B0GUC6	14225000	0	0	16432000	0	0	0	16399000	25080000	0	0	0	0	0	0	8839400	0	17131000	0	0	13080000	0	0	16635000	0	31255000	27444000	59447000	41314000	0	30142000	0	0	37814000	27400000	0	25546000	16427000	22969000	27543000	0	26206000	42747000	0	11468000	0	0	0	0
A0A494BX66;A0A590UJT6;Q2TAC2-2;Q2TAC2	0	0	0	0	0	0	0	0	0	0	0	0	0	0	256520000	0	0	0	0	0	0	0	0	0	0	0	0	0	0	0	0	0	356140000	0	0	0	0	0	0	0	0	0	0	0	0	0	0	0	0
A0A494BZU0;P40189;Q5FC05;D6RH03;P40189-2;P40189-3	0	0	0	0	0	0	0	0	0	0	0	0	0	35125000	28052000	0	0	17027000	0	50485000	0	0	0	25609000	72209000	0	0	0	12422000	0	33008000	11623000	11277000	0	0	22200000	28241000	25447000	0	29934000	67224000	10990000	23166000	26600000	0	0	0	41716000	0
O95453;A0A494C1G3;A0A494C0K5;A0A494C1N1;A0A494C0Q2;A0A494C1K5;A0A494BZW7;A0A494C0P9;A0A494BZU6;A0A494C0W0;O95453-2;O95453-3;A0A494C156;H3BRK1;O95453-4;A0A494C0Q6;A0A494C002;F5H1Z4	0	0	0	0	0	0	0	0	0	0	0	33862000	35106000	0	0	0	0	0	0	0	0	0	0	0	0	0	0	0	39104000	0	33543000	0	0	0	0	0	0	16989000	0	0	0	0	0	0	0	0	0	0	0
A0A494BZV2;H0Y2S9;H0Y7E2;H7C3G6;A0A1W2PPU9;J3KSK7;J3QRL2;K7EL39;K7EJ14;A8MZF8	919459968	1057699968	906790016	1353799936	757580032	830430016	1150400000	1165200000	823740032	591689984	1101400064	787790016	958560000	1510300032	1003400000	760089984	718449984	677939968	861379968	1075900032	870550016	1066400000	921929984	1002400000	1095600000	863870016	936499968	1072499968	641920000	558579968	778089984	662800000	698510016	1100800000	1141500032	1025200000	913910016	1297799936	1141100032	1049500032	812920000	677600000	1389200000	685510016	573590016	1323200000	283280000	5083100	564640000
C9J7E6;A0A494BZY9;Q9BZD7	0	0	0	0	0	0	0	66541000	0	0	0	0	0	0	0	0	0	0	0	0	0	0	0	0	0	0	0	0	0	0	0	0	0	0	0	0	0	0	0	0	0	0	0	0	0	0	0	0	0
A0A494BZZ8;Q96K49-2;Q96K49;H7C1G1;H7C0B3;A0A3B3IU29	25540000	21508000	0	24403000	24406000	29303000	32057000	5587200	0	0	31330000	39320000	0	0	0	0	26913000	29447000	0	0	0	29641000	15836000	0	0	43207000	32720000	21543000	39812000	0	0	22836000	0	27067000	35461000	0	0	39363000	0	25659000	0	0	0	0	0	26509000	21421000	32776000	0
A0A494C039;Q9Y4L1;A0A087X054;E9PJ21;A0A087WWI4;K7EQK2;Q9Y4L1-2;J3KTF1;J3QL06;Q9BST8;J3QQH7;J3QLE9;A0A087X214;A0A087WW13	686289984	553020032	1117500032	756990016	1456000000	1024600000	551809984	1294800000	929630016	894289984	1068099968	875870016	673539968	834769984	725750016	1439800064	1223500032	1007400000	799209984	931779968	925340032	837190016	847779968	1303500032	832380032	1325900032	1196400000	1093600000	1548899968	1170300032	1296199936	1069900032	1203200000	697990016	1013500032	825049984	846000000	1151200000	1366200064	1214400000	995249984	725729984	1274899968	739379968	898700032	1151600000	1844000000	1854700032	1344300032
A0A494C0R4;A0A494C0A8;A0A494C1M6;A0A494C0X2;A0A494C167;A0A494C148;A0A494C045;Q9UHD2;A0A494C079	0	48340000	82441000	0	0	25451000	27612000	6522500	26323000	8780200	0	0	0	72636000	42143000	22663000	44619000	24775000	39242000	114070000	60012000	14386000	53801000	64953000	47277000	39795000	34140000	80681000	13789000	49286000	7351700	43538000	28529000	51785000	15615000	31614000	32693000	39600000	35198000	46709000	103940000	0	39521000	12297000	0	28044000	37805000	169820000	49903000
A0A494C0Z6;H0Y6K5;A0A494C070;H0Y7L6;Q02447-5;Q02447-6;Q02447-2;Q02447;A0A494C1G8;Q02447-4;Q02447-3	20351000	17629000	0	0	0	0	0	0	0	0	0	39943000	0	0	25311000	17930000	30810000	30172000	8065600	0	0	22619000	48287000	6457500	0	0	0	0	23559000	0	33118000	63749000	35753000	0	14874000	16356000	15828000	34429000	19017000	0	0	108340000	88750000	33728000	0	21801000	36692000	0	0
A0A494C0Q8;A0A494C085;P06132;A0A494C0S8;Q5T446;A0A1B0GVN9;H0Y5R6;A0A494BZY8;A0A1B0GVZ4	0	0	0	0	0	0	0	17471000	27880000	0	0	0	14169000	0	0	30866000	0	0	0	0	0	0	0	0	0	36095000	27785000	10809000	0	0	5830700	0	0	26505000	0	0	0	16441000	0	0	0	0	26978000	0	0	0	0	0	0
J3KS23;A0A494C0A9;Q13951;Q13951-2	0	0	0	15012000	0	0	0	0	20534000	0	0	0	0	0	10863000	0	0	0	0	0	0	0	0	0	0	0	0	0	0	0	0	0	0	0	0	0	0	0	0	0	0	0	16867000	0	0	0	0	0	0
A0A494C0B4;P54725-2;P54725-3;P54725;K7ENJ0;K7ELW1	0	0	0	71501000	0	48916000	0	0	57534000	36840000	0	0	46630000	37035000	30341000	0	28672000	0	27821000	0	43081000	34698000	0	55740000	33242000	31352000	0	0	0	0	0	0	0	0	26193000	0	0	0	0	0	0	19594000	0	0	0	0	17835000	0	0
O95394;A0A494C0G1;O95394-4;O95394-3;H0Y987;A0A087WT27;A0A494C1E2;A0A494C1Q4;J3KN95;A0A494C099;A0A494C163;D6RCQ8;D6RF77;D6RCD1;D6RC77;H0Y8I3;D6RIS6;A0A494C076	0	0	38115000	187250000	122060000	144360000	5075300	23297000	371009984	1518200064	38985000	3208600	225810000	0	0	162110000	4757800	5481700	59809000	32086000	222090000	14134000	2828400	37428000	31618000	621939968	241840000	408609984	6918700	0	88724000	17632000	4402900	42150000	16435000	0	83850000	18372000	38046000	0	54252000	122740000	0	0	61225000	0	87215000	213930000	129450000
A0A494C0G7;Q9UNQ2;A0A0C4DGB1;D6RCL3	0	0	0	0	0	0	0	0	0	0	0	0	0	0	0	0	0	0	0	0	0	0	0	0	0	0	0	0	17564000	0	0	0	0	0	0	0	0	0	0	0	0	0	0	0	0	0	0	0	0
A0A494C0J7;Q08188	0	0	0	0	0	0	0	0	0	0	0	0	0	0	0	0	0	0	0	0	0	0	0	0	0	0	0	0	0	0	0	0	0	0	0	0	0	0	0	0	0	0	0	0	0	0	0	0	0
A0A494C0S1;Q92963-2;Q92963;Q92963-3	0	0	33060000	0	0	0	7929400	8522900	7008900	14039000	0	14676000	11484000	0	28912000	0	0	0	0	0	0	0	0	0	0	0	0	0	0	0	0	0	10720000	13367000	0	0	0	0	0	0	0	0	0	0	0	18804000	0	47478000	30422000
A0A494C0W5;Q86WV6;A0A494C0T1;J3QTB1;A0A494C1N5	0	44275000	0	40242000	186150000	49961000	113220000	89772000	46200000	85582000	171280000	46265000	91252000	0	131260000	101830000	27139000	144990000	50561000	162540000	109780000	122310000	98993000	284000000	54785000	75928000	140840000	123230000	139400000	0	197790000	94493000	118670000	125540000	128690000	147180000	118730000	340249984	45346000	107050000	366150016	61259000	219800000	0	199160000	37993000	514270016	393529984	126400000
A0A494C0X0;Q99426;K7EP07;K7EK42;Q99426-2;K7EQH0;K7ER04	0	0	0	43235000	0	57946000	0	12465000	82222000	78023000	0	23988000	72743000	0	29049000	35673000	0	0	14345000	0	29579000	0	0	0	0	61862000	35640000	40501000	0	0	22025000	21589000	0	0	23944000	0	0	0	36867000	0	0	58969000	15928000	0	25908000	0	0	0	96495000
A0A494C0X7;P05107;D3DSM0;J3KNI6;E7EVZ9;E5RK25;E5RIG7;E5RHE6;E5RK54;E5RHT0;E5RFI0;E5RIE4;A8MVG7	257850000	89357000	0	0	256990000	0	182240000	150130000	103130000	285689984	137410000	93842000	0	243290000	15784000	139670000	70531000	705120000	26594000	392840000	335020000	49166000	41185000	383329984	50476000	194490000	16924000	39250000	1624300032	0	774449984	695470016	669710016	223130000	0	187980000	911750016	2286799872	0	41256000	412380000	54724000	667360000	89660000	139500000	44129000	2398400000	8002699776	919089984
A0A494C0Z5;Q9H082;Q14088	0	19657000	0	0	0	0	0	12243000	0	0	0	0	31030000	0	0	0	0	0	0	0	0	18405000	0	0	0	0	0	0	0	0	0	0	0	0	0	0	0	0	0	0	0	0	0	0	0	29883000	0	0	0
A0A494C143;Q14689-6;Q14689;Q14689-5;Q14689-3;Q14689-2;Q14689-4	0	0	0	0	0	0	0	0	0	0	6801200	0	0	0	0	0	0	0	0	0	0	0	0	0	0	0	0	0	0	0	0	0	0	0	0	0	0	0	4836200	0	23653000	0	0	0	0	0	0	0	0
P50336;A0A494C146;A0A494C0D4;A0A1W2PRF9;H0YFP3;D3DVG2;A0A494C0M9;A0A494C134;F5GZT7;A0A1W2PPA5;A0A1W2PNH4;F5H1I5;A0A494C0L4;F5H825;H0YFE1;A0A1W2PQM0;A0A494C1M8	60776000	46754000	52839000	88838000	154620000	122990000	118760000	87895000	146690000	0	85796000	0	160030000	70942000	76358000	495680000	43284000	183720000	104900000	177420000	143930000	112860000	214850000	283009984	164290000	159240000	133600000	152060000	221220000	133570000	156040000	131970000	100350000	201590000	137080000	250970000	122330000	344740000	186310000	265530000	121030000	122130000	135170000	82548000	78110000	472200000	158650000	4727600	122770000
A0A494C164;P52630-4;P52630;B4DLC8;A0A494C1L3;A0A494C0B5;B4DHE0	76417000	92620000	0	71757000	146110000	179610000	106200000	105360000	125100000	142800000	213690000	75620000	121340000	0	66937000	0	28790000	123060000	52759000	445670016	210970000	0	278769984	117400000	152890000	356590016	141030000	136300000	104890000	92783000	24051000	104130000	117790000	137690000	75023000	159900000	150290000	155190000	126200000	108030000	342980000	99884000	81395000	176180000	123110000	50543000	244320000	483400000	350180000
K7ES25;A0A494C165;P12955;P12955-3;P12955-2	0	0	20779000	42249000	33641000	0	0	39953000	128540000	121200000	0	0	22068000	0	0	27560000	0	0	20096000	0	34542000	10588000	0	40229000	44617000	137810000	46263000	89024000	19205000	0	0	31487000	34957000	18520000	0	0	40028000	43484000	0	0	132710000	14483000	17729000	0	0	0	0	0	0
A0A494C169;Q9NVE7;E9PHT6;H0YA26;H0Y9E4;H0YA31	25742000	15215000	141460000	40674000	22901000	78109000	33759000	66131000	75033000	11694000	0	0	121610000	0	197570000	42250000	154140000	33598000	62220000	131660000	312889984	42643000	33373000	0	0	22946000	26369000	0	44320000	62823000	59949000	45954000	27007000	45537000	52308000	0	173950000	76462000	306140000	27904000	303760000	47710000	58655000	67755000	253410000	35114000	175260000	249080000	461929984
A0A494C1A0;P35609-2;P35609;A0A494C033;A0A494C166;F6THM6;A0A494C0Q3	0	0	113660000	133020000	79711000	0	0	111300000	60917000	0	0	0	0	25912000	68936000	88033000	44090000	0	0	261910000	112890000	0	0	146200000	187220000	91677000	130570000	193300000	0	70787000	0	46709000	0	130740000	0	84434000	171640000	0	50288000	61628000	324649984	0	40327000	0	79781000	0	0	0	0
B7Z685;A0A494C1B9;Q02153-3;Q02153;D6RC99;E9PCN2;Q02153-2	0	0	16300000	0	0	14354000	0	17624000	11235000	113310000	43485000	0	0	0	0	0	0	0	0	0	21839000	0	0	0	0	0	0	0	0	0	0	0	0	12072000	0	0	0	0	0	0	19682000	0	0	0	0	0	0	0	0
A0A494C1F2;P35658-2;P35658-4;P35658;P35658-3;P35658-5;A0A0A0MSW3;A0A494BZU9;H0Y837;H0YF36;E9PKD2;B7ZAV2;A0A494C104	76644000	149750000	89507000	135370000	148640000	96784000	260310000	264950000	86435000	105510000	175730000	130630000	31878000	119870000	183950000	63006000	202560000	115300000	86141000	120270000	79674000	185870000	272940000	24622000	146430000	274820000	212670000	288220000	136140000	167970000	142180000	101550000	0	358680000	76095000	338700000	143550000	252580000	108350000	162280000	152750000	148600000	282040000	190320000	33878000	204610000	64117000	109960000	84215000
C9J8U1;F8WAN1;A0A494C1J1;Q69YQ0-2;Q69YQ0;C9JLY8	33063000	74685000	0	0	0	40294000	37002000	15484000	0	0	0	0	0	0	25020000	0	0	45240000	0	0	0	0	0	0	0	0	41241000	0	0	0	21681000	28062000	0	90091000	36883000	0	0	41900000	0	28755000	0	0	0	0	0	0	0	0	0
P78347;P78347-3;P78347-4;P78347-2;A0A494C1K3;A0A494C0Q7;P78347-5;C9J6M0;A0A494C1N8;A0A494C0I1;A0A0D9SF80;Q86UP8-3;A0A087WW90;Q86UP8;Q6EKJ0;Q86UP8-5;Q86UP8-2;Q6EKJ0-2	736840000	693139968	678300032	465190016	806230016	373660000	553539968	827209984	596489984	214060000	371100000	463289984	659320000	1216400000	681809984	831040000	414040000	673120000	775219968	485550016	531929984	970769984	924840000	1043000000	591980032	1060600000	875230016	887840000	1156199936	789550016	1328300032	643230016	582179968	779190016	493480000	1305900032	241020000	797750016	804510016	1136000000	181590000	615480000	1801400064	615249984	496160000	756739968	312440000	53493000	388440000
A0A494C1L1;Q14739;C9JXK0;C9JES9	0	0	0	0	22243000	0	0	0	0	26191000	30730000	0	0	0	0	0	0	0	0	0	0	0	0	0	0	0	0	0	123270000	0	0	0	0	0	0	0	0	16174000	0	0	0	0	0	0	0	26003000	174910000	311100000	0
A0A494C1L5;P50851-2;P50851;E9PEM5;A0A494BZW2;H0YAC6;A0A494C0R9;A0A3B3IS13;H0Y9N9;A0A3B3ISK3;A0A3B3IU76	28140000	52163000	24550000	110820000	25360000	184490000	19971000	32262000	87501000	15825000	0	123330000	110840000	38814000	168420000	21863000	69321000	21816000	0	56217000	29113000	113400000	143420000	57609000	83485000	48753000	93048000	0	95017000	35868000	21910000	43253000	0	36099000	0	49013000	59279000	54107000	31343000	0	0	92509000	0	65065000	76703000	0	21348000	0	0
A0A494C1M0;Q5HYK7;A0A0U1RQE4;Q5HYK7-3;Q5HYK7-2;Q5HYK7-4;Q5HYK7-5;A0A0U1RQN2	0	90440000	51204000	159760000	79086000	240860000	116300000	103740000	57100000	80149000	79060000	0	17024000	37382000	221580000	111170000	84178000	23888000	33101000	183900000	194350000	66967000	197570000	161120000	138080000	90550000	75936000	193190000	93608000	145530000	13310000	51343000	16236000	417950016	44335000	74847000	75067000	63017000	81137000	0	253730000	85641000	130040000	63516000	124820000	102590000	45340000	18478000	38362000
A0A494C1M4;Q3SY69;Q3SY69-3;Q3SY69-2;H0YHN9	0	0	12184000	0	456689984	44361000	49074000	1907400	0	38146000	2056400000	96737000	13906000	8630600	43659000	215660000	25864000	1215200000	13874000	163520000	543400000	0	29530000	0	14054000	86584000	308740000	129720000	129330000	139710000	223190000	13160000	9826600	100730000	0	18032000	93048000	70141000	37325000	130570000	52673000	0	364169984	0	15803000	31372000	794380032	2661700096	63822000
A0A494C1N0;P26885	419550016	617230016	641329984	419380000	827080000	954369984	288729984	1269500032	847440000	356500000	90258000	531369984	249710000	279129984	477180000	1582599936	798000000	515030016	402240000	251210000	512689984	609270016	315190016	456270016	158990000	522780000	590769984	937390016	627139968	489070016	769040000	586510016	436169984	187310000	838609984	173520000	346300000	587340032	618600000	364070016	78511000	435889984	476080000	440689984	539950016	1180600064	363100000	5607600	510249984
Q6ZRV2;A0A494C1T9;J3KPS2	691129984	572649984	439369984	878579968	731520000	556190016	568030016	684179968	622200000	207500000	265090000	571660032	589059968	447680000	624230016	310809984	676920000	310440000	754600000	584760000	598929984	646430016	793640000	584329984	1028800000	616310016	631459968	779649984	480840000	871459968	568510016	607500032	314120000	911329984	674550016	693760000	654990016	697320000	620360000	580499968	340969984	517230016	742060032	535689984	397340000	787209984	362580000	0	575280000
A0A499FI31;Q15020;Q15020-4;Q15020-2;F8W667;A0A494C0L2;H0YHU8;F8VZM2;F8VVK9;Q15020-3	293670016	316220000	249500000	333580000	366310016	203560000	371910016	255660000	245580000	151470000	52940000	212570000	202800000	351609984	343150016	314980000	393070016	251760000	363049984	313120000	255540000	305510016	282560000	394640000	298140000	535430016	531689984	480900000	271289984	129640000	440289984	272609984	319000000	646160000	248700000	485460000	580430016	468860000	227960000	700849984	237660000	220090000	704179968	238240000	219080000	297030016	238600000	96507000	298689984
A0A499FI48;C9JMN9	0	0	0	0	0	0	0	0	0	0	0	0	0	0	0	0	0	0	0	0	26425000	7755300	0	0	0	8265100	10684000	0	0	0	15845000	22145000	0	0	13597000	0	0	0	13086000	0	0	5030200	13105000	0	0	12242000	14097000	0	0
A0A499FIZ0;Q9H7D7-2;Q9H7D7;C9JCS7;H0Y9R3;H0Y917;Q9H7D7-3;Q9H7D7-4	46166000	63628000	0	42405000	0	40861000	0	17254000	40450000	0	64214000	63182000	0	99900000	83335000	57958000	46606000	21298000	29911000	37706000	49858000	46707000	61512000	0	93561000	71048000	59661000	70850000	23828000	0	54359000	46978000	35839000	66939000	47820000	18458000	72017000	109110000	0	85731000	160350000	34614000	58167000	67686000	58783000	37869000	45786000	105880000	0
A0A499FJI4;O75592-2;O75592;H7C3U4;A0A0C4DGY7	0	0	0	0	20615000	0	0	0	0	0	0	0	0	0	12411000	0	16594000	0	0	9348600	17449000	0	0	0	0	20399000	60950000	17627000	11729000	0	0	17579000	0	42381000	0	4165100	0	50470000	0	0	0	0	0	2554600	0	0	13150000	0	0
A0A499FJK2;P01137	0	0	0	0	0	0	0	0	0	34347000	74579000	18359000	0	0	0	0	0	30938000	0	0	0	0	0	0	0	0	0	0	0	0	0	0	0	21784000	0	0	0	0	0	0	0	0	0	0	0	0	42448000	5093300	0
A0A4V7I447;Q0VD83-3;Q0VD83;Q0VD83-2	0	0	0	0	0	0	0	0	0	0	0	0	0	0	0	0	0	0	0	0	0	0	0	0	0	0	0	0	0	0	0	0	0	0	0	0	0	0	0	0	0	0	0	0	0	0	0	4942700	19451000
A0A4W8VYG7;A0A4W8W4R1;Q99674;Q99674-3	0	0	0	0	0	0	0	13358000	0	0	74499000	0	0	0	0	0	0	44118000	0	0	0	0	0	0	0	0	0	0	0	0	0	0	0	0	0	0	0	0	0	0	0	0	0	0	0	0	0	0	0
A0A4W8ZXM2;A0A0B4J1Y9	393320000	359209984	1757799936	1265100032	710520000	1062000000	350510016	835009984	908489984	180510000	119580000	80516000	203700000	480420000	449620000	892729984	209990000	459300000	480540000	1173600000	1402599936	221330000	102760000	1740099968	1643000064	77259000	59519000	143560000	200220000	1136899968	453110016	341320000	1280000000	631440000	748720000	108990000	694870016	481369984	381360000	951080000	1297100032	582920000	37716000	579139968	752729984	1030200000	883360000	1221699968	1996400000
A0A590UJR3;A0A590UJ21;A0A590UJ50;Q13616;A0A0C4DGX4;A0A590UJ56;A0A590UK34;A0A590UJC4;A0A590UJA0;A0A590UJM8;A0A590UJ97;A0A590UJ59	24798000	69034000	159410000	240470000	89776000	93396000	298649984	219680000	44784000	41499000	0	131650000	107320000	94832000	85553000	122480000	57486000	232620000	109320000	158540000	172970000	178420000	69171000	152570000	291560000	168420000	126120000	140360000	84234000	93001000	196020000	71355000	47597000	151730000	98765000	182910000	199380000	191560000	0	104200000	155560000	74951000	136910000	84840000	426350016	79204000	42643000	202730000	49623000
A0A590UJ49	0	0	0	0	17633000	0	9547100	0	0	0	10566000	4157500	7053800	0	0	0	50278000	7797700	0	0	10640000	0	0	0	0	0	59866000	0	0	0	0	0	0	0	0	4152900	0	12887000	8839800	0	121270000	0	26705000	0	0	4126200	0	0	46476000
A0A590UJ74;Q9UPY6-2;Q9UPY6	0	0	0	0	0	0	0	0	0	0	0	0	0	0	0	0	0	0	0	0	0	0	0	0	0	0	0	0	0	0	0	0	0	0	0	0	0	0	24014000	21154000	0	0	0	0	0	0	0	0	0
A0A590UJZ9;A0A590UJ76;Q9UGM3-4;Q9UGM3-8;Q9UGM3-2;Q9UGM3-5;Q9UGM3-3;Q9UGM3;Q9UGM3-7;Q9UGM3-6;Q9UGM3-9;A0A590UIX5;A0A590UJF8;A0A590UK99	395520000	182120000	24040000	41578000	0	0	45450000	728990	1761400064	0	82451000	37991000	644360000	0	25155000	162560000	892590016	0	0	337710016	122250000	20379000	15302000	64500000	0	217890000	262820000	173500000	0	151600000	263570000	184350000	0	31140000	0	201410000	114800000	0	0	129670000	329590016	21409000	40055000	0	0	65118000	239410000	0	132820000
E5RHT3;A0AVG3;A0A590UJA6;Q96NA8-2;Q96NA8	0	0	0	0	0	0	11384000	0	0	0	0	0	0	0	0	0	0	0	0	0	0	0	0	0	0	0	0	0	0	0	0	0	0	0	0	0	0	0	0	0	0	0	0	0	0	0	0	0	0
Q13303;Q13303-2;Q13303-4;A0A590UJB6;Q13303-3;A0A5F9UN28;Q13303-5;A0A590UJJ4;Q5TG81;A0A590UJY1;Q5TG84;A0A590UJV4;K7EKU4;A0A590UJB8;K7EIR5;A0A590UJU4;A0A590UK89;Q5TG78;A0A590UJU1	99308000	28421000	0	189190000	0	0	13480000	76463000	17689000	72965000	8224600	0	0	75582000	21786000	0	0	0	37662000	106550000	0	23332000	0	56586000	0	48751000	0	0	51837000	9191900	24162000	0	89965000	9332100	75435000	0	75990000	58769000	0	29223000	129250000	0	0	20662000	0	96261000	117380000	671080000	233910000
A0A590UJG2;Q9UPN3-2;Q9UPN3-3;Q9UPN3-4;H0Y390;E9PNZ4;E9PLY0;A0A0A6YYJ5;H0Y6T5;H0Y7I1;E9PS75	0	0	0	0	0	0	39700000	47563000	0	0	0	35606000	0	0	0	0	0	0	0	0	0	0	0	0	0	0	0	0	0	0	0	0	0	70206000	0	0	0	62713000	0	0	47425000	0	0	0	0	0	0	0	0
Q14BN4;Q14BN4-2;A0A5F9VB99;A0A590UJK3;Q14BN4-3;Q14BN4-4;H7BZK0;H7C3M8;A0A590UJS6;Q14BN4-5;B7Z964;Q14BN4-8;Q14BN4-6;Q14BN4-7;A0A590UJU9;A0A590UJT5;H7BZW9;A0A590UJ16;A0A590UJG7;A0A590UJP6;H7C5G9;A0A590UK66	52903000	0	0	45293000	44112000	0	52976000	70655000	0	0	0	32926000	0	64585000	91196000	32317000	52247000	48693000	90316000	86884000	0	0	24551000	0	0	68646000	47177000	68683000	88429000	0	82725000	40514000	27611000	54509000	102900000	66804000	76394000	73183000	58353000	60201000	0	0	88149000	0	0	57693000	0	0	30758000
A0A590UJK4;A0A590UK01;A0A590UJP7;A0A590UK80;Q13247-3;Q13247;Q13247-2;A0A0D9SGD2	0	0	30921000	20991000	50795000	21885000	0	41517000	34607000	0	0	38530000	0	81127000	25941000	45977000	35085000	30196000	45017000	10014000	42492000	26051000	151590000	21704000	3285400	40321000	40708000	0	46988000	33868000	25535000	71162000	41007000	28413000	33049000	21426000	42758000	21321000	34315000	53906000	0	39411000	27623000	29852000	29918000	181850000	33587000	0	0
A0A590UJL0;P08842;A0A590UJT4;A0A590UJY9	0	0	0	0	0	0	0	0	61984000	0	0	0	0	0	0	0	0	0	0	0	0	0	0	0	0	0	0	0	0	0	0	0	0	0	0	0	0	0	0	0	0	0	0	0	0	0	0	0	0
A0A590UKB6;A0A590UJN4;P24928;P24928-2	174860000	309369984	235080000	269200000	259420000	310649984	253340000	161350000	103940000	114770000	348480000	145090000	197070000	192460000	291609984	417620000	278440000	243180000	140670000	252380000	234170000	351569984	401689984	512160000	251550000	609990016	601120000	334140000	246400000	94661000	563129984	389390016	231150000	381380000	172480000	544320000	304760000	439249984	263050000	637289984	401329984	314640000	689649984	472560000	205340000	298360000	90744000	165880000	304520000
A0A590UJP9;P15036;A0A0C4DG47;C9JAG2	158410000	44958000	140260000	57181000	343249984	62890000	291209984	104700000	217810000	161290000	265080000	0	144540000	0	0	0	0	0	0	0	0	0	0	0	0	0	130820000	0	326680000	375720000	105150000	0	0	134520000	160250000	0	59282000	89306000	189250000	106710000	23665000	0	0	0	0	0	0	0	0
A0A590UJW8;A0A590UJQ1;Q96J02-3;Q96J02-2;Q96J02;A0A590UK95;A0A590UK44;A0A1W2PNZ8;A0A590UJ55;A0A1W2PR79	194820000	0	0	0	0	0	0	0	109700000	0	144130000	7920300	35592000	0	98831000	45377000	92957000	128700000	179410000	0	98526000	87118000	116240000	0	63813000	0	0	0	20007000	0	0	0	0	0	0	0	0	413950016	0	0	0	59570000	0	0	0	241000000	109650000	175140000	0
A0A590UJS4;Q6KC79-2;Q6KC79;Q6KC79-3	17931000	0	30907000	8781000	24991000	0	21334000	27408000	0	0	0	0	0	140990000	27724000	22831000	43786000	0	69907000	50655000	43989000	61043000	33115000	58493000	48909000	33868000	27695000	79504000	52538000	0	0	0	29157000	93404000	0	56199000	129720000	39478000	0	48041000	39120000	14463000	118290000	0	0	43737000	29645000	0	0
A0A590UJT3;Q9NYB0	0	0	0	0	0	0	0	0	0	0	0	0	0	0	2265300	27513000	6190300	0	0	0	0	0	0	0	0	0	0	0	8545300	0	23231000	0	0	0	0	0	0	0	0	0	0	0	6468200	3244700	0	0	0	0	0
A0A590UJW0;P20585;A0A590UKC9;A0A590UJN8	0	0	86621000	0	55762000	0	0	34655000	0	4112300	15803000	0	0	18790000	15953000	30808000	32401000	0	20800000	0	0	19617000	41301000	44999000	25360000	38293000	49373000	0	22169000	0	17902000	33179000	14813000	0	14719000	0	21844000	21127000	0	78305000	0	0	33147000	23722000	0	0	0	0	0
A0A590UK04	0	0	0	0	0	0	0	0	0	0	0	0	0	0	0	0	0	0	0	0	0	0	0	0	0	0	0	0	0	0	0	0	0	0	0	0	0	0	0	0	0	0	0	0	0	0	0	0	0
A0A590UK20;Q9BXX2-2;Q9BXX2	0	0	0	0	0	0	0	105680000	0	0	0	0	0	0	0	0	0	0	0	0	0	0	0	0	0	0	0	0	0	0	0	0	0	0	0	0	0	0	0	0	0	0	0	0	0	0	0	0	0
A0A5F9UK94;Q01433-2;Q01433;H0Y360;Q01433-5;Q01433-3;Q01433-4;A0A590UK85;A0A590UJY6;E9PJF6;E9PIJ1;H0YF16;A0A590UJX5	92445000	82387000	47164000	161240000	114190000	109430000	21876000	140340000	243540000	853449984	61243000	0	79396000	0	51476000	141130000	0	0	0	0	261530000	84452000	0	181770000	203840000	116920000	0	119880000	82519000	0	147210000	0	59564000	99518000	144250000	0	182690000	57166000	81000000	108800000	9988300	90810000	0	59829000	69480000	10701000	0	54038000	55755000
A0A5F9UP49;Q9BRK5;A0A5F9UJX7;Q9BRK5-6;Q9BRK5-2;H0Y3T6;G3V1E2;Q9BRK5-4;Q9BRK5-3;Q9BRK5-5	76950000	0	74842000	9762000	145860000	81542000	0	90692000	125410000	146230000	206070000	106630000	47232000	0	112350000	210390000	32414000	237240000	51947000	96049000	260510000	82632000	94897000	94714000	30658000	172210000	173160000	147520000	126300000	178840000	173110000	251410000	56965000	115270000	137200000	36344000	131160000	146880000	112190000	92542000	0	48788000	144060000	51122000	0	92455000	89583000	297310016	0
A0A5F9UY30;A0A5H1ZRP2;O43493;O43493-5;O43493-3;O43493-7;O43493-4;O43493-6	26907000	34743000	0	0	29983000	52441000	0	60960000	0	60367000	10563000	82291000	15691000	39719000	25902000	47700000	28635000	39594000	8744400	0	8101200	37257000	70038000	6322500	2563600	15338000	27454000	29143000	111210000	29802000	36994000	119190000	69240000	0	18347000	11839000	4444500	8448700	31954000	0	0	50312000	13003000	27858000	0	55977000	60179000	0	0
A0A5F9YFS9;C9JBL1;Q9Y6A9	641209984	469820000	469920000	522030016	810400000	252750000	843360000	620910016	624929984	350689984	685539968	464000000	574840000	552899968	503009984	494510016	528140000	497089984	483969984	231510000	546489984	675649984	448470016	706289984	686140032	630040000	656830016	718910016	960150016	471320000	696950016	541520000	548409984	855900032	774579968	887710016	746769984	1202099968	544630016	965289984	234510000	361500000	1288199936	371960000	522510016	457500000	598400000	521510016	421950016
B4DGL8;A0A5F9ZA98;O75027;O75027-2;A0A2R8Y473;A0A590UJS8;A0A087WW65;O75027-3;A0A2R8YF35;E9PNQ5;A0A2R8Y3N2;E9PJR8	84494000	50132000	0	75942000	0	0	0	48125000	66443000	35633000	0	86240000	0	0	85018000	29597000	60022000	39884000	51415000	108400000	88503000	80870000	0	82250000	122570000	84177000	81397000	0	54422000	50875000	43605000	66261000	104420000	70858000	73379000	48050000	106140000	142180000	0	79543000	59509000	99096000	112950000	122840000	67070000	66802000	94194000	0	84785000
A0A5F9ZI73;A0A5F9ZH19;A0A5F9ZHR2;A0A5F9ZI53;A0A5F9ZGS5;A0A5F9ZH58;A0A5F9ZHN5;A0A5F9ZI65;A0A5F9ZHL9;A0A5F9ZGY3;A0A5F9ZH35;A0A5F9ZHJ4;D6RHE1;A0A5F9ZGY4;I6L894;A0A5F9ZI30;A0A5F9ZI40;A0A5F9ZHL5;A0A5F9ZI18;A0A5F9ZHY6;A0A5F9ZHG3;A0A5F9ZHC9;A0A5F9ZH70;A0A5F9ZHE4;A0A5F9ZGZ5;A0A5F9ZHA1;A0A5F9ZI69;A0A5F9ZHR8;A0A5F9ZH38;A0A5F9ZGX8;A0A5F9ZH30;A0A5F9ZH34;A0A5F9ZHJ6;A0A5F9ZHD2;A0A5F9ZGX3;A0A5F9ZHS1;A0A5F9ZHF7;…	160850000	374689984	147350000	300060000	86961000	54998000	146840000	310220000	265640000	24766000	0	44859000	199290000	425790016	326030016	84185000	110210000	150160000	161440000	234350000	170530000	321220000	480320000	1217900032	167730000	189820000	319889984	281800000	93718000	71428000	164280000	147670000	47839000	632470016	484150016	892800000	128930000	447369984	418100000	219970000	646030016	198780000	179710000	253530000	201260000	1009900032	91661000	43094000	141560000
A0A5F9ZH07;A0A5F9ZHN8;A0A5F9ZI39;P23458;A0A5F9ZHW0;A0A5F9ZH32	26926000	15927000	94651000	49718000	69481000	8892500	4000100	36724000	0	163930000	32327000	88576000	0	0	69492000	89262000	29432000	0	45232000	89676000	0	44248000	0	89528000	160150000	48492000	63683000	52316000	39893000	0	82189000	76874000	32390000	87066000	19534000	45720000	63176000	59184000	70506000	64704000	210450000	28080000	136660000	33850000	88116000	9306900	0	105960000	45850000
E9PR06;A0A5F9ZH13;Q9NQC8;Q9NQC8-2;E9PRT0;E9PSB9	0	0	0	0	0	0	0	0	0	0	0	0	0	0	12759000	14227000	0	0	0	19251000	0	0	8352000	18132000	0	0	0	0	0	0	0	0	0	0	0	28213000	9964300	0	0	0	0	19065000	15488000	0	0	0	0	0	0
A0A5F9ZH79;A0A5F9ZHP1;Q8N9N2-2;E9PM82;A0A5K1VW55;A0A5F9ZI37;E9PR40;E9PQZ6;H0YE76;A0A5F9ZI10;H0YCB3;Q8N9N2;E9PL92;E9PKM6	0	13725000	0	7420100	21236000	10333000	12432000	10081000	6348800	4103100	6664400	0	4947200	0	0	0	0	0	0	0	0	0	11541000	0	0	15072000	11427000	13257000	22561000	8995200	14909000	0	0	17899000	0	17957000	12315000	18801000	15735000	0	0	0	12830000	0	0	11728000	0	0	0
A0A5F9ZH93;A0A5F9ZHX9;Q9UHN1	0	0	0	0	44842000	0	0	0	0	0	0	0	0	0	29106000	36661000	0	0	0	0	0	0	22728000	0	0	0	14132000	0	0	0	0	15172000	0	0	0	0	0	32523000	0	0	0	13521000	47515000	0	39037000	0	52887000	0	0
Q9Y653;A0A5F9ZHT7;Q9Y653-2;Q9Y653-3;A0A5F9ZH94;H3BRH0;H3BV52;H3BNH4;H3BP67;H3BQ46;H3BVD3;H3BM73;H3BRI7;H3BTH7;H3BMY9;H3BVA0;H3BRZ4;H3BS94;H3BUU6;H3BQZ1;H3BUH2;A0A1B0GX62;H3BSB8;H3BMF8;H3BV72;H3BRI2;H3BUI6;H3BT88;H3BRA1;H3BSN7;H3BPA6;H3BVE9;H3BQJ9;H3BNN3;H3BQ11;H3BTK9;H3BSF7;H3BSP5;Q9Y653-5;H3BSJ6;H3BSR1;H3BRB4;H3BTD2	133760000	34705000	0	0	69933000	0	18816000	55313000	124050000	154550000	0	134850000	431860000	102180000	239320000	0	53638000	34870000	113330000	146750000	103340000	199010000	0	65949000	248260000	0	0	0	52568000	55845000	81811000	14060000	63162000	58935000	161980000	50994000	110600000	99481000	0	125470000	0	196140000	0	123130000	117890000	204400000	0	174880000	0
A0A5F9ZHH6;P19793-2;P19793;A0A087WZ88;P48443	0	0	0	53471000	54382000	33507000	92046000	31835000	48189000	0	0	0	54236000	67029000	58324000	23961000	13716000	30494000	50929000	46605000	0	40624000	20437000	170760000	49876000	59949000	48210000	87214000	20712000	0	0	57241000	66071000	88434000	19015000	45429000	36547000	75500000	53118000	94971000	80235000	26775000	63686000	38375000	33430000	0	65429000	0	0
A0A5F9ZHM4;P07195;A0A3B3IS95;A8MW50;C9J7H8;F5H793	202560000	173100000	382380000	452710016	474830016	428649984	23801000	268060000	804960000	708560000	170200000	142050000	449310016	263190000	205690000	374689984	124440000	164840000	205440000	191810000	674460032	259100000	246430000	442600000	673299968	673219968	418700000	534489984	276500000	265960000	433249984	138380000	194400000	456720000	277880000	175110000	279430016	266050000	214610000	357329984	421040000	243630000	218390000	290830016	440340000	118560000	318670016	611270016	555840000
A0A5F9ZHN7;Q9NTJ5;E9PGZ4;Q9NTJ5-2;F8WDN7;C9JV50;F8WCQ2;C9J3E3	909550016	874400000	552849984	632579968	683580032	937929984	873889984	1036000000	532580000	853369984	898169984	1035900032	900700032	1100800000	823209984	567420032	1139699968	896440000	834120000	715200000	598190016	894870016	884249984	662830016	931870016	822019968	740110016	918499968	1087500032	803289984	730870016	951310016	825859968	864550016	721510016	926659968	787459968	934969984	942560000	626950016	621190016	953619968	883969984	928220032	641100032	936209984	1001800000	508430016	657080000
P51648-2;P51648;A0A5F9ZHN9;A0A5F9ZGX4;A0A5F9ZHI5;J3QRD1;A0A5F9ZI12;A0A5K1VW72;A0A5F9ZHZ9;I3L1M4;A0A5F9ZHP6;J3QS00;I3L0X1;I3L2W1;J3KTG1;A0A0D9SGC3;J3KTD9;J3QKK9;E9PJV0;K7EN73	200400000	219890000	77714000	173060000	102870000	107990000	123970000	293150016	205890000	211390000	414560000	101120000	147210000	254930000	210980000	292889984	307470016	233520000	49744000	192710000	188340000	358640000	247290000	260690000	244000000	391100000	235740000	293280000	237160000	65744000	130960000	188850000	182850000	247970000	294009984	175960000	171510000	188560000	255880000	292580000	140750000	186550000	449369984	300260000	154430000	374160000	218320000	179960000	246550000
A0A5F9ZHR7;P11117;E9PHY0;E9PQY3;A0A5F9ZH82;B7Z7D2;A0A5F9ZI20;A0A5F9ZH40;B7Z6U3;P11117-2	0	0	0	75904000	176110000	16801000	123900000	88355000	41105000	24710000	102970000	36114000	29250000	102070000	50787000	75160000	51250000	78552000	54718000	155880000	92529000	48995000	60405000	112890000	94128000	132230000	153530000	108760000	471180000	106340000	61294000	137160000	63804000	103680000	98352000	140650000	149700000	252990000	66012000	121720000	206860000	21667000	197460000	40960000	70146000	31718000	54831000	101150000	0
A0A5F9ZHX8;F5H324;A0A5F9ZHZ5;F5GYY5;P51690	0	0	0	0	0	28602000	77857000	76748000	0	0	0	0	0	0	0	0	0	0	0	0	0	0	0	0	0	0	0	0	0	0	0	0	0	92663000	0	0	0	0	0	0	0	0	0	0	0	0	0	0	58250000
A0A5F9ZHY7;Q8WY22	0	0	0	9746600	0	0	0	38856000	0	29114000	0	41191000	10092000	21068000	29687000	14272000	35019000	30696000	22768000	0	10438000	18575000	36680000	0	30377000	0	0	23983000	50211000	0	30358000	0	0	0	0	14515000	18015000	0	15402000	0	0	0	22961000	22951000	0	35174000	48308000	0	0
V9GYM8;A0A5F9ZI21;Q92974-3;Q92974-2;Q92974;Q5VY93;V9GZ14;V9GYF5;V9GYG5;V9GYF0	0	0	0	37050000	135240000	67850000	0	39668000	0	63348000	78446000	50587000	33964000	0	40267000	24012000	57898000	94185000	20744000	126980000	56943000	35670000	94810000	79295000	22180000	115460000	50654000	73834000	142780000	94838000	40692000	67950000	89955000	96971000	0	51669000	38193000	20928000	0	0	0	49455000	36408000	0	46469000	6626200	319300000	932540032	145950000
E9PJK2;A0A5F9ZI63;O75530-3;O75530;O75530-2	0	0	0	0	0	0	0	0	0	0	0	0	0	0	0	6509200	0	3820500	0	0	2812000	0	0	0	0	0	0	0	0	0	7099100	0	0	0	0	4016700	0	3669000	0	0	0	0	8412900	0	0	0	0	0	0
A0A5H1ZRP4;Q8WX92;Q8WX92-2	149210000	220550000	172820000	129540000	224420000	107320000	117190000	236120000	152980000	0	0	185620000	0	122880000	117880000	314710016	155660000	208420000	172060000	114920000	121930000	184750000	196530000	271700000	208620000	453129984	417680000	403600000	117430000	0	200140000	127980000	142050000	120550000	119520000	206330000	129570000	160880000	250560000	173060000	220710000	174470000	441020000	185430000	0	97884000	93372000	0	90614000
A0A5H1ZRQ7;A0M8Q6	0	0	0	2026100	0	0	0	775460	0	0	0	0	0	0	0	0	0	0	0	0	0	0	0	0	0	0	0	0	0	0	0	0	0	0	0	0	0	0	0	0	0	0	0	0	0	0	0	0	0
A0A5H1ZRR2;G9CGD6-3;G9CGD6;G9CGD6-2;Q6P9H4;Q5T4Y8	0	0	0	0	0	0	0	0	0	0	0	0	0	0	0	0	17529000	0	0	0	0	0	0	0	0	14183000	0	0	0	0	66942000	0	0	0	0	0	0	0	0	0	0	0	0	0	0	0	45729000	0	26902000
A0A5H1ZRS1;Q15154-5;Q15154;Q15154-2;A0A4W8VX11;Q15154-4;H0YBA1;E5RGQ4	40526000	44306000	0	25170000	25012000	46848000	0	0	28178000	16659000	0	0	0	0	0	14400000	40477000	0	31274000	0	27678000	29478000	73766000	22355000	28552000	30872000	20392000	43449000	62340000	37408000	36250000	49736000	23842000	24491000	31734000	32842000	26957000	42697000	0	0	5180300	55719000	25493000	40877000	21895000	38839000	0	0	0
A0A5H1ZRS2;A0A075B6P5;P01615;A0A087X0Q4;A0A075B6S6;A0A087WW87;P06310;P01614	36855000	45822000	168800000	81131000	52494000	49362000	0	6900900	96103000	0	0	0	0	0	32300000	43587000	0	56416000	46004000	0	162730000	0	0	84543000	148040000	0	0	0	61594000	98244000	0	49789000	131620000	0	31828000	0	0	0	0	43484000	137010000	68253000	0	161670000	0	67329000	109660000	214030000	119230000
A0A5H1ZRS9;A2NJV5;A0A075B6S2;A0A0A0MRZ7	0	0	0	406720000	0	382809984	0	0	152590000	117640000	0	0	0	0	145530000	238610000	40359000	163420000	189660000	8599300	23818000	0	43759000	0	0	0	0	0	74818000	0	51543000	303000000	825000000	0	0	0	0	0	0	0	0	117080000	8830400	336120000	0	478040000	415580000	15520000	0
A0AVT1;A0AVT1-2;H0Y8S8;A0AVT1-3;A0AVT1-4;H0Y9U5	69710000	225780000	256200000	262220000	231210000	239820000	190050000	297950016	376009984	271969984	133500000	206950000	399409984	205580000	226700000	282809984	154690000	138990000	230690000	420560000	180910000	236580000	93889000	341910016	229120000	475769984	340929984	361880000	127930000	66751000	298900000	190600000	180590000	369790016	228880000	257760000	211700000	286350016	200300000	143090000	542240000	341360000	360080000	168870000	315920000	171160000	575480000	2531599872	632620032
A0MZ66-2;A0MZ66-8;A0MZ66-4;A0MZ66-5;A0MZ66-6;A0MZ66;A0MZ66-3	0	0	0	0	0	0	0	0	0	0	0	0	0	0	0	0	0	0	0	0	0	0	0	0	0	0	0	0	0	0	0	0	0	0	0	0	0	0	0	0	0	0	0	0	0	0	0	0	0
A1A4S6;H0Y8W5	0	0	24263000	0	30643000	0	0	0	0	0	0	0	20302000	0	9961500	18311000	16465000	0	0	10150000	0	0	14320000	14218000	12980000	20924000	21319000	23250000	17962000	0	0	0	13409000	0	0	0	0	0	0	0	0	0	41218000	0	19398000	17452000	0	0	38438000
A1IGU5;D6RJH4	28066000	175230000	109440000	80647000	48106000	33933000	12849000	58363000	7598800	8990500	0	0	73066000	0	43019000	2049500	67735000	0	7620700	0	53973000	60661000	144750000	84282000	90401000	0	25487000	43792000	0	27896000	0	59934000	18160000	5538200	38809000	48148000	0	94420000	94194000	0	16856000	71499000	7402700	142560000	84544000	165930000	0	16187000	0
A1L0T0;M0R026;M0QZX5;E9PJS0;M0R1B5;E9PL44;E9PNL1	3238099968	3133900032	2743800064	3245199872	2710799872	2048899968	3769600000	3631200000	2143699968	2584900096	3181900032	2378400000	3312300032	3480999936	2367099904	2422000128	2571800064	3963899904	2521700096	5802599936	3123099904	3562299904	2155699968	3649600000	3326299904	3415099904	3091200000	3976699904	2365299968	1931600000	2766500096	2370299904	1740899968	4324499968	3330700032	5047499776	3802700032	3375399936	2581700096	4520900096	5152900096	1765400064	3094500096	3490299904	3308000000	3561100032	3230599936	2223800064	3638400000
A1L390;A1L390-3;A0A0U1RR71;G3V3I3;G3V278;G3V311;A1L390-2	0	31527000	0	56067000	0	40358000	0	79585000	31788000	0	0	86945000	0	0	8237000	0	23992000	43925000	0	18532000	0	61099000	48823000	41356000	33543000	102030000	36302000	49377000	17190000	0	54268000	0	15833000	37273000	0	31842000	0	24060000	44050000	0	0	41543000	84852000	0	0	144190000	43367000	0	45801000
A1L4H1;A1L4H1-2;M0QZ17	363009984	0	0	0	83690000	0	18993000	10555000	19490000	96851000	179640000	77545000	0	0	6502100	13943000	0	414740000	55391000	47799000	294420000	133970000	0	16457000	20143000	0	0	16002000	11701000	0	620520000	0	130940000	365670016	0	24149000	75968000	25264000	0	5396300	0	13964000	14468000	246460000	170580000	0	0	2916300	37703000
A1X283;G3V144;A0A1B0GUF2	0	0	0	21919000	30318000	0	0	0	25625000	13750000	0	0	28309000	0	0	40375000	17637000	32506000	0	57239000	23286000	0	20868000	42190000	0	0	0	33725000	16371000	45924000	0	0	0	0	0	0	0	0	0	28272000	0	0	0	0	0	0	0	39510000	0
A2A283;F8WCE4;B5MCD7;O43759-2;O43759	0	0	0	0	41691000	0	37600000	25452000	0	0	48865000	0	0	0	0	0	0	0	0	0	0	0	0	0	49622000	30833000	0	0	0	0	0	0	0	0	0	0	0	40362000	0	0	23864000	0	0	0	0	0	0	46627000	0
A2A2D0;P16949;P16949-2	0	0	0	14582000	0	0	0	0	22628000	82055000	0	0	0	9605800	0	22714000	0	11165000	9413700	0	9458100	11060000	0	12000000	7900200	41525000	35375000	0	7615600	0	39070000	0	9662000	0	0	8999100	10295000	9778400	0	0	0	7836500	16648000	11574000	0	0	38858000	0	0
P04156;A2A2V1;X6RKS3	0	0	0	0	0	0	0	0	0	0	0	0	0	0	25371000	0	21517000	27103000	34040000	53178000	26233000	31511000	0	37127000	0	0	0	0	55134000	0	0	25009000	33383000	0	0	20800000	39206000	0	0	0	0	0	39453000	20947000	0	0	0	0	0
Q5TCT4;A2A2V2;P42696-2;P42696	0	0	0	0	0	0	0	0	0	0	0	0	0	0	0	0	0	0	0	0	0	0	0	0	0	0	0	0	0	0	0	0	0	0	0	0	0	0	0	0	0	0	0	0	0	44275000	0	0	39544000
Q8IVF6;A2A2Z9	0	0	0	0	0	0	0	0	0	73877000	0	81067000	83484000	54656000	58506000	64899000	175920000	59302000	70619000	56439000	42177000	57645000	67801000	52002000	128580000	114500000	87867000	124650000	60800000	0	121420000	50495000	75405000	89666000	0	76772000	73018000	63354000	0	0	0	70442000	46063000	70953000	0	102610000	134800000	36865000	0
A2A492;Q7Z465-2;Q7Z465;F8W685;Q7Z465-3	0	0	59659000	45623000	34359000	18973000	0	44804000	60277000	0	0	0	0	0	0	0	0	0	0	95046000	0	0	102770000	0	0	0	55958000	38131000	0	0	0	0	0	0	0	46153000	0	45532000	0	0	0	0	0	0	69259000	0	0	0	0
A2ACR1;P28065-2;P28065;A2ACR0;A0A0G2JJA7;A0A0G2JJQ0;A0A0G2JJ13;A0A0G2JHI2	0	0	0	0	0	0	0	5222400	6623500	111960000	0	0	0	0	0	0	0	42945000	0	0	0	0	0	0	0	0	0	0	0	0	0	0	0	18841000	0	0	0	0	0	0	0	0	23150000	0	0	0	0	0	0
A2PYH4;H0Y3X7;A2PYH4-2	0	0	0	0	0	0	0	0	0	0	0	93138000	0	0	0	93591000	220970000	35993000	213830000	154740000	87527000	65080000	0	38702000	113920000	39887000	0	0	0	0	41722000	4436000	19865000	0	0	120180000	124360000	80515000	0	0	0	29757000	199090000	75968000	0	38215000	22576000	0	0
A2RRP1;A2RRP1-2;H0Y5G7;H7BZR3;H7BZU5;C9JCM7;H7C1Y9;H7C007;H7C1U4	370740000	336369984	310430016	332740000	453320000	306390016	506420000	418340000	101960000	289609984	590739968	305160000	376960000	462729984	238440000	240170000	272449984	473020000	379040000	589070016	491609984	391969984	269809984	394820000	507400000	541900032	545489984	506950016	348020000	195500000	297449984	352150016	231630000	597609984	429190016	556369984	455630016	519590016	514940000	463360000	560380032	243140000	451280000	363120000	200110000	296060000	305020000	250220000	298510016
A2RUR9-3;C9JT67;Q8IYA2;A2RUR9;A6NJB5;A0A087WSY3;A6NG92;Q6NUI1;Q3MJ40-2;A2RUR9-2;Q3MJ40	19504000	0	0	0	0	0	0	0	0	0	0	0	0	41274000	0	0	0	0	0	0	0	0	0	0	0	0	0	0	0	0	0	0	0	0	0	0	0	0	0	0	0	0	0	0	0	0	0	0	0
H0Y2M0;A2VDJ0-2;A2VDJ0-6;A2VDJ0-3;A2VDJ0;A2VDJ0-5	0	0	0	0	0	0	0	31550000	0	0	0	0	0	0	0	0	0	0	0	0	0	0	0	0	0	0	0	0	0	0	0	0	0	0	0	0	0	0	0	0	0	0	0	0	0	0	0	0	0
A4D0S4-3;A4D0S4;C9JMJ0;A4D0S4-2;A0A0C4DG90	0	0	0	0	0	0	0	0	0	0	0	0	0	0	0	0	0	0	0	0	0	0	0	0	0	0	0	0	0	0	0	0	0	0	0	0	0	0	0	0	0	0	0	0	0	0	0	0	0
A4D1P6;C9J1X0;A4D1P6-2;A4D1P6-3	0	0	39737000	43133000	0	0	37564000	13514000	43379000	32278000	46615000	0	0	0	19566000	0	0	24963000	0	0	34020000	22696000	26468000	40181000	80914000	50748000	33102000	27052000	41627000	0	0	0	0	61960000	0	61601000	0	45840000	0	0	0	0	50640000	0	0	41542000	19153000	0	0
A4D1S5;A4D1S5-2	43644000	0	0	0	0	0	0	40273000	0	0	0	0	0	0	0	0	0	0	0	0	0	0	0	0	0	0	0	0	0	0	0	0	0	0	0	0	0	0	0	0	0	0	0	0	0	0	0	0	0
A4FU01-4;A4FU01;A4FU01-3;A4FU01-2;A4FU01-6	0	0	0	5897300	0	0	0	0	0	0	0	0	0	5752600	0	6295900	0	0	3706900	0	0	5745800	0	0	0	9899600	5182000	0	5107400	0	5771500	2417000	0	0	4016600	0	0	0	0	0	0	0	4693900	1192900	5539600	0	0	0	0
E9PJ14;A4KYM5;Q9UNL4-8;Q9UNL4-4;Q9UNL4-7;Q9UNL4-5;Q9UNL4-6;Q9UNL4-2;Q9UNL4	0	0	0	0	0	0	0	0	0	0	0	0	0	0	0	72852000	0	20367000	27613000	0	0	0	0	0	0	0	0	0	18496000	0	22987000	143290000	0	0	0	0	30238000	0	0	0	0	0	73722000	0	0	80831000	0	0	20508000
F5H4Q5;A5D8V6	85384000	153260000	291020000	247960000	191940000	162630000	26139000	196440000	116540000	78851000	0	158430000	261620000	203510000	273520000	275430016	211870000	163160000	325120000	253840000	166650000	325760000	103950000	286720000	191140000	239440000	246840000	215320000	243040000	0	168410000	173150000	113030000	227670000	166270000	177560000	147410000	214500000	283820000	186160000	299100000	136640000	229780000	88975000	257210000	225440000	132840000	269569984	90939000
Q5TGE2;A5PLL7-2;A5PLL7	0	0	0	77391000	0	0	0	0	0	0	0	0	0	125600000	61359000	0	30146000	96896000	0	16541000	0	0	144050000	0	0	0	118080000	0	37355000	0	0	118410000	98568000	0	0	66341000	0	138390000	0	0	0	55325000	0	0	0	0	47478000	0	0
A5PLN9-2;A5PLN9-4;A5PLN9;A5PLN9-5;H0YBF8;D6RB83;A5PLN9-7	0	0	0	0	62223000	0	62303000	0	0	0	59025000	0	28402000	0	38854000	0	49550000	37722000	0	55594000	77839000	21056000	52124000	0	0	35199000	0	72001000	0	0	0	13143000	0	72070000	0	35417000	28699000	0	0	0	137540000	0	33219000	0	46874000	35331000	0	109470000	94318000
A5YKK6-2;A5YKK6;A5YKK6-3;A5YKK6-4;H3BMZ2;H3BNB1;H3BVC9;H3BR89;H3BT18;H3BTH2;H3BU44;H3BMH0	27790000	289540000	0	308760000	172690000	237930000	366390016	294649984	140410000	179710000	356980000	288420000	286160000	248480000	184560000	114800000	338270016	260190000	267490000	376529984	198410000	218000000	416780000	302760000	239820000	518249984	398320000	296260000	218700000	256750000	269620000	137110000	109130000	458929984	218780000	436260000	142270000	370780000	345249984	131920000	492320000	265810000	471590016	205580000	249370000	153180000	204190000	178100000	184010000
A6NC48;Q10588;Q10588-2;H0Y984;H0Y9Q9;H0Y8G4	194610000	207730000	341849984	177700000	571369984	270700000	597020032	211300000	199860000	570089984	466240000	117480000	214510000	389849984	326860000	336910016	161530000	586480000	159690000	215540000	257020000	389940000	251140000	180330000	329129984	395840000	388060000	285110016	429140000	207800000	339340000	209260000	243300000	468750016	300180000	142620000	373270016	188850000	232070000	331089984	690099968	130270000	194230000	371000000	232570000	213950000	495910016	1043900032	156540000
A6NC58;A6NL54;A6NHN7;A6NHB5;Q14202-3;Q14202-2;Q14202	0	0	0	0	24362000	7484000	0	0	0	8451100	0	0	0	0	6107600	20141000	0	41148000	31479000	0	0	6644000	25515000	0	0	24166000	0	0	6524000	0	0	0	786690	0	0	30993000	7474300	14317000	0	0	0	0	43688000	0	0	0	0	0	0
A6NC98-4;A6NC98;A6NC98-2;H7BY33;A6NC98-3;A6NC98-5	0	0	0	36564000	0	0	54634000	0	0	0	0	0	0	0	0	0	0	0	0	0	0	0	0	0	0	0	0	0	0	0	0	0	0	40092000	0	0	0	56936000	0	25224000	50797000	0	0	0	0	0	0	63466000	0
H3BTL1;Q9GZQ8;A6NCE7	230560000	207550000	268480000	247280000	151180000	126390000	399809984	360329984	197600000	70219000	148420000	91629000	83008000	106090000	72736000	269209984	135520000	144690000	142630000	177530000	115810000	139860000	137750000	131830000	275489984	220190000	237160000	249180000	85246000	186780000	76896000	116230000	100260000	242150000	165940000	329310016	171350000	263780000	151530000	168830000	205790000	133890000	306809984	165900000	187990000	176790000	53758000	19635000	67498000
A6NCN2	0	0	0	0	0	0	0	10973000	0	0	0	0	0	0	0	0	0	0	0	0	0	0	0	0	0	0	0	0	0	292080000	0	0	0	0	0	0	0	0	0	0	32717000	0	0	0	0	0	0	0	0
A6NEP9;Q8NG11-2;Q8NG11	0	0	0	0	0	22156000	0	6745100	0	0	0	0	0	0	0	0	0	0	0	0	0	0	0	0	0	0	0	0	0	0	0	0	0	0	0	0	0	0	0	0	0	0	0	0	0	11285000	0	0	0
A6NFQ2;A6NFQ2-3;A6NFQ2-2;Q8N1I1;A0A1B0GVM2	0	0	0	0	0	0	0	0	0	0	0	0	0	0	4775200	0	0	23772000	0	12463000	7464200	9079500	0	0	0	0	0	0	23619000	0	0	0	0	0	0	0	14096000	0	0	0	0	11213000	15090000	21203000	0	0	0	0	0
A6NFX8;Q9UKK9;A6NJU6;A6NCQ0;H0YEY4;C9JYY9	78683000	85177000	158730000	90812000	83041000	144820000	58402000	137870000	173440000	163060000	29385000	42005000	90811000	75268000	43433000	131160000	120300000	75772000	101920000	0	92485000	118890000	55367000	83029000	66905000	181000000	113190000	66751000	88488000	65797000	88765000	62940000	87045000	0	77409000	52112000	120860000	96694000	161200000	0	0	95722000	0	137760000	149950000	0	0	0	0
K7EIJ0;K7ENL2;A6NG10;K7EMC9;Q969T9;K7ESN4;K7EIK1;Q969T9-2	0	0	0	15891000	0	0	0	8543900	0	0	0	0	0	0	0	0	0	22122000	0	0	0	0	0	0	16450000	11841000	24448000	11207000	0	0	29953000	12431000	0	0	0	0	12568000	13700000	0	0	0	0	0	0	0	0	17244000	4220500	0
A6NGJ0;P51808;F2Z328	82965000	32198000	78352000	0	73429000	69156000	19867000	82936000	0	0	39470000	0	102130000	0	119410000	144290000	57976000	66619000	39825000	68451000	58796000	78676000	0	154090000	94512000	95676000	98846000	73734000	59332000	78173000	120510000	0	43353000	143920000	53678000	75122000	72092000	77408000	63822000	69077000	21175000	66516000	49678000	0	164950000	120080000	0	33648000	71891000
A6NGP5;Q9H910;Q9H910-3;H3BU16;H3BMV3;Q9H910-2;H3BMT0;H3BTV5;H3BMM8;B4E1P3	0	29510000	140530000	147830000	0	61047000	0	64954000	219920000	73503000	0	41073000	107610000	68171000	31318000	84896000	42367000	48861000	47187000	47625000	86066000	81770000	42513000	171770000	19141000	30646000	55482000	31900000	71154000	0	118630000	38218000	67298000	0	47350000	150180000	49002000	164390000	40211000	41431000	51395000	77410000	83495000	56527000	96247000	81013000	0	0	0
A6NGW1;O95070;E9PIZ0;C9JST7;E9PS11	60778000	79919000	58896000	37013000	143200000	69323000	67768000	119850000	0	118340000	138400000	96310000	55352000	0	41538000	45320000	38607000	71777000	40723000	0	0	61135000	139990000	0	203100000	80872000	82106000	86633000	51150000	0	50156000	76539000	0	81989000	64094000	91976000	49367000	53149000	0	80081000	104010000	29827000	91450000	71352000	0	60217000	37276000	70786000	0
A6NHL2-2;A6NHL2	176790000	183510000	221400000	176150000	265160000	184230000	169970000	120600000	85426000	177170000	120170000	112340000	126000000	0	144930000	193770000	172750000	375670016	224690000	118800000	458849984	179400000	208870000	47349000	370750016	153950000	199760000	338110016	325830016	171020000	312040000	170530000	92476000	240540000	89833000	48204000	259290000	289649984	238960000	167820000	0	124700000	138790000	229850000	237900000	194450000	330100000	283600000	239420000
A6NHQ2	0	170320000	158630000	117800000	0	76107000	304960000	143000000	121000000	54309000	153920000	71689000	110560000	170410000	113570000	232810000	149210000	167650000	196900000	0	177210000	152890000	118740000	181630000	0	156290000	221020000	140610000	262810000	153180000	281020000	129810000	89906000	283350016	0	218620000	216850000	317809984	137000000	0	128150000	72592000	355060000	83609000	217550000	123880000	124340000	109150000	0
A6NHR9-2;A6NHR9;J3KTL8;A6NHR9-3;J3QSH1;A0A2R8YCU7;A0A2R8YE92;J3KRK8	164090000	109620000	164980000	101830000	133000000	73493000	175960000	208280000	131770000	63045000	193980000	86572000	166650000	197050000	138440000	189090000	169860000	235050000	200990000	210950000	167810000	259800000	87440000	79250000	168360000	269769984	161310000	158310000	183820000	80814000	259990000	136580000	131940000	189680000	125290000	245500000	171510000	207790000	149450000	178800000	415560000	131940000	286190016	179790000	143610000	118960000	361740000	526040000	233160000
A6NI79;H0YBY5;H0YB32	0	0	0	0	0	0	0	0	0	0	0	0	0	0	0	0	1033000	0	0	792180	0	0	11095000	0	0	0	0	0	585170	0	0	2012200	777780	0	0	0	0	0	0	0	0	1394700	0	11452000	0	0	0	0	0
A6NIT2;A6NMN0;P46020-3;P46020-2;P46020	0	0	0	0	0	0	0	0	0	0	0	0	0	0	23106000	16277000	0	0	17116000	0	22910000	15255000	31304000	22309000	0	19782000	22220000	0	0	0	0	26471000	19498000	0	0	17491000	0	0	0	0	0	13347000	0	15404000	0	0	0	0	0
I3L2R3;I3L2T8;I3L533;I3L2R9;I3L522;J3QSD2;J3QRZ1;A6NIZ0;Q9GZM8-3;Q9NXR1;Q9GZM8;Q9NXR1-1;Q9GZM8-2	116070000	70436000	0	73277000	54506000	63325000	0	78127000	0	45672000	131240000	54888000	64161000	53276000	72293000	0	78908000	71780000	60348000	92928000	94413000	0	102910000	114880000	90368000	87150000	137890000	0	23268000	18579000	71731000	78630000	31216000	100440000	63238000	0	0	53900000	76989000	0	0	0	0	72029000	102530000	52760000	26720000	0	78855000
H7C2P7;A6NJD9;A8MVT4;A8MYK1;Q16540	0	0	15247000	0	58488000	0	0	7700700	0	0	0	0	10549000	0	0	0	0	0	0	0	0	0	0	0	0	0	0	0	31701000	0	0	0	0	0	0	0	0	30769000	0	11481000	0	0	0	0	0	0	0	0	0
A6NJG2	0	0	0	0	0	0	0	0	0	0	0	0	0	0	0	0	0	0	0	0	0	0	0	0	0	0	0	0	0	0	0	0	0	0	0	0	0	0	0	0	0	0	0	0	0	0	0	46576000	0
F8WC89;A6NKF1	0	0	0	0	0	18372000	0	0	0	0	0	0	0	0	0	0	0	0	0	0	0	0	0	0	0	0	0	0	0	213560000	0	0	0	0	0	382910016	0	0	0	0	0	0	0	0	0	0	0	0	0
A6NKG5	0	0	0	0	0	0	0	6580400	0	0	0	0	0	0	0	0	0	0	0	0	0	0	0	0	0	0	0	0	0	0	0	0	0	0	0	0	0	0	0	0	0	0	0	0	0	0	0	0	0
J3KNE0;A6NKT7;Q7Z3J3	0	0	0	0	0	0	0	0	0	0	0	0	0	0	52130000	27031000	29913000	18235000	26619000	0	0	22388000	32968000	24181000	0	28507000	32566000	0	40763000	0	30629000	0	0	0	0	20445000	30146000	0	0	0	0	25847000	45063000	21530000	0	32346000	24647000	0	42979000
A6NLH6;Q9P003	287049984	216960000	112520000	196380000	245870000	195720000	151500000	179400000	211220000	149840000	306480000	245120000	184000000	254230000	227210000	178030000	288710016	211700000	271860000	459249984	309710016	240750000	299409984	115750000	262740000	283569984	196550000	176060000	323169984	200360000	246680000	173150000	250660000	203970000	181830000	365870016	191710000	223940000	193190000	242790000	424550016	172720000	195350000	410480000	106900000	228910000	299540000	266950000	112560000
A6NLN1;P26599;P26599-2;P26599-3;K7ES59;A0A087WU68	6677499904	7294700032	5931899904	8592000000	9241900032	7639900160	7166000128	7396899840	6968099840	5212199936	4482299904	6246799872	6507500032	8995800064	9037500416	7217699840	5860800000	4765100032	6506500096	7220499968	5601999872	8130299904	6668700160	11635000320	6447699968	10341000192	10446000128	8277799936	6535499776	5228499968	6847699968	5540199936	5371100160	10563000320	6105900032	13516999680	6185900032	10120999936	7535000064	8218800128	8458399744	6113800192	16725999616	5531200000	10791999488	8415000064	5097299968	5806700032	4930699776
A6NMA8;O95825;C9JAL0;F8WF64;A6NND8;A6NHJ8;O95825-2;H7C3S0;C9JQD0;A0A0C4DG14;C9K0F7;C9JZK8;H7C3I5	21207000	0	0	0	25523000	0	3140300	58186000	11252000	45946000	0	0	861720	0	11706000	45012000	23240000	24139000	8691600	0	6308900	19696000	25175000	10467000	0	14749000	12885000	37151000	16960000	19594000	43783000	18128000	0	4009200	23984000	10296000	21012000	10578000	23816000	0	0	50556000	15230000	24835000	9683000	24746000	19199000	0	12313000
A6NMH6;Q92599-2;Q92599-4;Q92599;A6NFQ9;F8W8I8;A0A087X142;Q92599-3;C9J4G8;C9JV02;A0A0A0MRP8	317020000	877640000	957689984	1227100032	461040000	583729984	861580032	999310016	776729984	675260032	482969984	558529984	487600000	171090000	723550016	560520000	499800000	324240000	637329984	645649984	568380032	954160000	1103200000	1160300032	761440000	942710016	1052899968	1062000000	380750016	608800000	1042000000	706380032	263710000	876520000	809830016	1030899968	597020032	1141799936	758800000	425070016	1248300032	794620032	667390016	500920000	1030800000	1058899968	310200000	169170000	324360000
E9PJK1;E9PRJ8;H0YDL9;H0YDJ9;E9PIF1;A6NMH8;P60033;E9PM31;H0YEE2	1691200000	1395600000	1704300032	1298000000	1250800000	378390016	3085900032	82946000	931180032	1434700032	1686899968	1367600000	2168499968	2377700096	2756699904	424710016	720929984	2896699904	923510016	4380400128	1988400000	2109100032	802230016	2308600064	1463399936	380510016	837820032	586289984	691980032	610160000	348380000	703180032	1667900032	2802599936	1731399936	2153700096	1172899968	590910016	673670016	4487199744	3460900096	1031299968	683710016	1246200064	1650899968	298200000	692190016	4956299776	769040000
A6NMK8	0	0	0	0	0	0	0	199050000	0	0	0	0	0	0	0	0	0	0	0	0	0	0	0	0	0	0	0	0	0	0	0	0	0	0	0	0	0	0	0	0	0	0	0	0	0	0	0	0	0
A6NML8;C9J6U3;O60879-2;K4DI95;O60879-3;O60879	201050000	506220000	421340000	463649984	361750016	394900000	434260000	465060000	377470016	462200000	117100000	219290000	375580000	0	550720000	333400000	231540000	192070000	638609984	489910016	396200000	534660000	640590016	500510016	438900000	679470016	686720000	601289984	190200000	324180000	555160000	370670016	250990000	614950016	453540000	632150016	372089984	548280000	587889984	193170000	901680000	452920000	354360000	445760000	752350016	701870016	321849984	326110016	429769984
A6NMQ3;Q5T5H1;O43768-6;O43768-5;O43768-2;O43768;O43768-9;O43768-7;O43768-3;O43768-4;A0A1W2PRU0;O43768-8;H3BTD3	48728000	43186000	0	67955000	56520000	49147000	39632000	28304000	62753000	52990000	0	0	22354000	0	21404000	49854000	26294000	25242000	29128000	0	37578000	62903000	23973000	40250000	27347000	29761000	72443000	23416000	20898000	0	92583000	15966000	0	11185000	48653000	35384000	12269000	47209000	47741000	0	0	38995000	29616000	23518000	72420000	41539000	14103000	0	0
A6NMY6;H0YKN4;H0YNB8	84696000	112960000	111250000	80279000	97350000	152480000	113700000	23907000	90447000	121230000	0	148060000	0	141040000	0	41511000	287340000	140940000	136100000	0	90619000	54929000	388110016	0	137890000	0	79754000	85211000	125650000	210020000	234390000	315320000	261180000	0	100690000	0	183850000	68446000	94862000	0	101620000	106940000	89828000	197440000	94464000	105380000	0	64944000	0
A6NMZ7;A6NMZ7-2;H0Y940;H0YA33	77860000	0	400590016	377500000	148400000	71755000	46876000	178870000	0	30833000	792040000	0	0	0	0	0	0	0	178650000	0	0	0	0	0	96726000	131950000	0	0	0	75145000	0	0	0	0	208040000	0	0	0	53958000	0	113460000	0	0	0	180480000	0	0	0	153590000
A6NNK5;Q12888;Q12888-2;Q12888-3;C9JXV0;H7C3N7;H7BZY0;M0R142	163960000	58358000	146310000	23940000	255670000	126420000	282089984	297689984	176970000	68202000	601470016	33606000	31045000	264460000	59091000	139070000	101210000	324620000	264990000	119030000	94102000	154590000	302220000	242520000	195870000	456470016	440889984	469449984	233710000	203380000	313750016	224830000	55095000	520880000	237220000	499230016	205800000	429980000	183330000	362420000	347790016	22352000	544360000	100350000	75466000	141350000	272049984	97056000	74006000
F6WIT2;A6PVN5;Q15257-3;Q15257-2;Q15257;A6PVN8;C9IZ76;A6PVN6;Q5T949;Q5T948;A6PVN9;A6PVN7;B7ZBQ0;Q68CR8;Q15257-4	0	0	44561000	155380000	57793000	79930000	0	83843000	200180000	140560000	47486000	17911000	300840000	0	39357000	63499000	24073000	25709000	0	0	71359000	51987000	0	117190000	145060000	118460000	102400000	28113000	27715000	0	90436000	16555000	25541000	0	64052000	32662000	46746000	59562000	39683000	0	0	151010000	0	0	137910000	52543000	25085000	79684000	58552000
B7ZBQ1;A6PVP4;B7ZBQ3;Q9H944-2;Q9H944	0	0	0	0	0	0	0	0	0	0	0	0	0	0	0	0	0	0	0	0	0	0	0	0	0	0	0	0	0	0	0	0	0	0	0	29556000	0	0	0	0	0	0	0	0	0	0	0	0	0
A6XND1;A6XND0;P17936;P17936-2;B3KWK7;H0Y5K2;H0Y485;C9JMX4	11452999680	11834000384	5249699840	8713900032	8601700352	8045400064	8446600192	10003999744	4763899904	10945999872	6870300160	9333600256	10666999808	489820000	18253000704	3832699904	7895499776	15328000000	7160999936	4338500096	14456000512	9859399680	8976100352	5822900224	7952999936	7033200128	7619299840	8497900032	10369999872	12024000512	8945999872	7951000064	17155000320	4109700096	12796000256	2480499968	5765400064	10954000384	6007499776	12887000064	358129984	9484499968	8317899776	10565000192	8810900480	11580000256	9850500096	136170000	8318099968
A6ZKI3;Q17RB0	0	0	0	0	0	0	0	0	0	0	0	0	0	0	0	0	0	0	0	0	0	0	0	0	0	0	0	0	0	0	0	0	0	0	0	0	0	0	0	0	0	0	0	0	0	0	0	15698000	0
J3KS71;F5H1U4;A7MCY6-2;A7MCY6	0	0	0	29997000	0	0	0	0	0	0	0	0	0	0	17442000	0	23249000	26514000	59971000	32018000	35186000	0	0	36047000	0	0	0	0	0	36251000	0	0	0	0	0	22095000	36715000	0	0	0	0	0	0	0	0	0	0	0	0
A8K2U0;H0YGG5;A8K2U0-2;H0YH14;F5GXP1;F5GYG7	9586299904	14497000448	28462999552	36780998656	12289999872	16510999552	9953099776	23654000640	11761999872	4941799936	7758000128	11555000320	15667999744	5899400192	5702400000	13761999872	12824000512	6009200128	17528999936	12654999552	9144500224	18560999424	23061000192	28800000000	15233000448	9037100032	12348999680	10846000128	15445999616	30812999680	18194999296	8734400512	18460999680	4387899904	36337000448	12202000384	11667000320	11559999488	45985001472	15470999552	22286000128	8190400000	7204599808	12695000064	12152999936	12442999808	4877400064	3487200	10579000320
A8K7I4;Q14CN2-2;Q14CN2	0	0	0	0	0	0	0	0	0	0	0	0	0	0	0	0	0	0	0	0	0	0	0	7440500	0	0	0	0	0	0	0	0	0	0	0	37029000	0	0	0	0	0	0	0	0	0	0	0	0	0
P55145;A8K878;H7C2D6	472080000	449409984	702489984	750030016	1056200000	723459968	211780000	267780000	726099968	685640000	422820000	530640000	351240000	273750016	466969984	517040000	765640000	842620032	718489984	625889984	1017400000	558289984	334540000	471089984	545859968	708110016	636350016	818360000	748689984	610860032	326750016	811689984	637030016	325220000	805360000	401540000	720809984	286600000	635820032	705529984	784480000	390180000	177640000	584049984	817670016	565089984	853030016	80674000	618600000
A8MRB1;P04271	0	0	0	0	0	0	0	0	0	0	0	0	0	0	0	0	0	0	0	0	0	0	0	0	0	0	0	0	33380000	0	0	0	0	0	0	0	0	0	0	0	0	0	0	0	0	0	0	0	0
P49840;A8MT37;M0QYV0	0	0	0	15172000	0	0	0	11931000	41915000	0	0	0	0	0	14390000	8621100	8670000	0	26580000	0	0	0	11516000	10106000	0	0	0	14740000	0	0	0	0	12802000	21720000	0	13690000	0	24127000	0	25523000	0	15300000	16613000	23140000	0	0	25899000	0	0
A8MTY9;O14972-2;O14972;A8MY26	38756000	0	60099000	58285000	43933000	42540000	0	65080000	43667000	29283000	0	27545000	29960000	53692000	90154000	53841000	61449000	24780000	0	36413000	28441000	79251000	35123000	74223000	37501000	45928000	60932000	39914000	39665000	26580000	70347000	51218000	53091000	19790000	69278000	49385000	28941000	86886000	73022000	0	122900000	62995000	55264000	47038000	38836000	48317000	84391000	58334000	70926000
A8MUM1;Q53HC9;F8WDS8;C9J0U9;D3YTH5;F8WDX0;F8WB12;C9JVR6	0	57564000	0	88743000	84356000	59471000	84120000	108400000	58604000	0	0	0	0	0	82654000	91322000	123600000	58328000	85260000	56906000	64598000	55308000	47267000	88293000	59344000	41425000	73238000	56567000	55182000	0	61940000	54117000	0	0	65385000	126040000	40675000	122410000	74518000	0	0	58420000	65075000	41450000	91325000	79327000	0	0	43615000
A8MVS5	0	0	0	0	0	0	0	0	0	0	0	0	0	0	0	0	0	0	0	0	0	0	0	0	0	0	0	0	0	0	0	0	0	0	0	0	0	0	0	0	0	0	0	0	0	0	0	0	0
E9PSH3;E9PN41;E9PPX8;A8MVV6;J3KQ42;O14817	0	0	0	0	0	0	0	0	0	0	0	0	0	0	0	0	0	0	0	0	0	0	0	0	0	0	0	0	0	0	0	0	0	0	0	0	0	0	0	0	0	0	0	0	0	0	0	0	0
A8MVZ6;Q96G01-4;Q96G01-3;Q96G01	0	199190000	0	61728000	0	64707000	0	129170000	0	0	0	29050000	72861000	0	125430000	282670016	134610000	537280000	42273000	16336000	117210000	236930000	104010000	22455000	20256000	107230000	166470000	216790000	128100000	0	262900000	251510000	213740000	32407000	196110000	71783000	31093000	129780000	160620000	77344000	0	57681000	166000000	59187000	48205000	342960000	93615000	0	171080000
P62308;A8MWD9;Q49AN9;F5H013;C9JVQ0	332360000	594620032	219930000	162190000	274689984	559040000	356340000	460449984	161840000	349150016	164100000	310760000	201890000	240470000	194490000	582659968	434550016	555420032	236560000	134600000	152450000	238930000	766720000	111950000	76520000	274550016	259170000	410630016	417209984	143910000	473720000	587760000	527420000	236950000	255390000	199330000	167080000	157190000	302080000	219400000	122180000	454289984	242330000	327089984	142830000	363190016	245920000	50098000	144340000
A8MX75;P18074-2;P18074;K7ENL1;K7EIT8;E7EVE9;B4E0F6;K7EKF3	0	0	0	0	0	0	0	0	0	0	0	0	0	0	0	0	0	0	0	22699000	21621000	0	0	0	0	0	0	0	0	0	0	0	0	0	0	0	0	0	0	0	0	0	0	0	0	0	0	0	0
A8MXB7;Q9Y343;Q9Y343-2	0	0	0	0	16990000	0	0	0	0	0	0	0	21810000	0	14234000	0	0	4940700	17707000	0	17645000	0	0	0	0	18274000	6691900	22308000	0	0	0	12074000	0	0	0	0	0	14314000	0	0	0	13265000	0	0	0	93909000	0	0	12044000
A8MZH8;A8MXQ1;P53801	0	0	0	0	0	34403000	0	0	55141000	0	0	0	0	0	48929000	0	35528000	0	0	0	0	0	40278000	0	0	0	0	0	0	0	0	0	23864000	0	0	0	0	0	0	0	0	25277000	0	37194000	0	0	0	0	0
A8MXV4	0	0	0	0	0	0	0	0	0	0	0	0	0	50495000	0	0	0	0	0	0	0	0	0	0	0	0	0	0	0	0	0	0	0	0	0	0	0	0	0	0	0	0	0	0	0	0	0	0	0
C9JMC5;A8MYB8;E9PNN6;P30838;C9JKT2;I3L3I9;I3L3W9;I3L4E5;I3L1H6	0	0	0	0	0	0	0	0	0	0	0	0	0	0	0	0	0	0	0	0	0	0	0	0	0	0	0	0	0	0	0	0	0	0	0	0	0	0	0	0	0	0	0	0	0	0	0	0	0
A8MZ36	0	0	0	0	0	0	0	0	0	0	0	0	0	54846000	0	0	0	0	62821000	0	0	0	0	0	0	0	0	0	0	0	0	0	0	0	0	0	0	0	0	0	0	0	0	0	0	0	0	0	0
A8MZF9;P55039;J3QRI9;J3QKW7;J3QR71;J3QL90;J3KRL5;J3QKV7	0	0	0	65753000	47584000	0	0	0	67487000	0	0	0	31266000	0	132570000	0	62416000	0	0	0	46583000	0	0	0	0	54726000	0	0	0	0	0	0	0	0	0	0	0	0	0	0	0	0	0	0	68065000	62611000	163980000	229000000	52162000
A9Z1X7;Q8IYB3-2;Q8IYB3;E9PCT1;M0R088;M0R1E7;M0QXG5	0	81100000	152100000	99656000	162550000	56050000	293409984	134190000	91362000	43912000	56655000	63457000	76541000	246750000	104060000	126260000	101890000	108040000	126730000	187610000	127060000	64979000	66081000	89552000	92085000	201410000	166510000	225930000	180790000	75315000	134000000	124030000	80017000	280129984	146620000	209450000	148970000	260520000	121430000	174140000	171350000	64965000	292110016	104510000	162550000	80548000	61187000	0	0
B0FP48;E5RIL1;A0A286YEE6	4760200192	4023099904	7067899904	10595999744	2939200000	5625099776	5032699904	7248500224	9524200448	3214899968	1618599936	6305800192	4823099904	5085700096	9784299520	5867700224	4741600256	4839499776	6126799872	5390600192	1890800000	5557300224	5207799808	7784999936	3865100032	1939000064	2931000064	2768100096	3897100032	6401800192	1664800000	3520800000	3885400064	3687800064	6311199744	4656200192	4843100160	4209600000	5231000064	4859200000	1979299968	3272199936	2875899904	5077000192	2786099968	4417399808	843950016	674010	2299699968
B0I1T2;A0A3B3IU30;B0I1T2-4;B0I1T2-3;F8WEW9;B0I1T2-2	34062000	0	55228000	0	72412000	0	34765000	113610000	21211000	213630000	95096000	255130000	156390000	46137000	65423000	11261000	80330000	264240000	113460000	570710016	102790000	45399000	172730000	218320000	92447000	35445000	31230000	0	572209984	129870000	495129984	72935000	143830000	50671000	55647000	453030016	182840000	45134000	0	47587000	111530000	54525000	267930000	102640000	24359000	42210000	2418500096	389520000	243060000
B0QY89;Q9Y262;Q9Y262-2;B0QY90;C9JHP4;C9K0Q7;H7C3A0;H0Y7E6	482300000	699249984	1137900032	995550016	974750016	392500000	1139600000	807760000	787790016	444470016	372680000	619680000	677939968	793070016	721510016	599289984	893710016	532089984	599699968	1226400000	755660032	684750016	712920000	897459968	879009984	814510016	782590016	921769984	694600000	484280000	685480000	765760000	297560000	1055200000	893539968	1042899968	825360000	946760000	912179968	953100032	1033200000	716649984	824739968	456790016	925630016	722489984	308400000	414320000	621800000
H3BQQ9;B0QYN7;P63279;H3BPC4	147510000	167560000	169790000	379080000	168800000	305849984	268620000	160150000	598360000	357920000	117250000	88670000	290449984	176710000	249860000	164110000	0	75589000	217020000	120000000	138590000	164090000	104410000	446220000	331710016	387289984	314620000	340070016	128160000	156090000	287369984	142720000	236430000	332510016	74926000	209960000	298580000	260660000	147410000	291329984	0	246030000	415910016	134300000	406510016	310500000	165840000	0	170120000
B0QZD4;Q5VV41-2;Q5VV41;B0QZD3	0	0	0	0	0	0	0	0	0	0	0	0	0	0	0	0	0	12056000	0	85868000	0	0	0	18107000	0	0	0	0	0	0	0	0	0	0	0	0	0	14697000	0	0	0	0	0	0	0	0	0	0	0
B0YIW2;P02656	1392199936	635150016	1345500032	466550016	289040000	642860032	2044000000	391089984	484809984	72056000	736680000	542430016	365720000	892830016	492249984	3445400064	404620000	1377699968	1240700032	704710016	962240000	383550016	425520000	403990016	1143699968	781299968	693980032	777920000	377969984	982489984	452180000	347740000	797569984	910569984	1766599936	95812000	0	470590016	1152499968	1040000000	841249984	152200000	0	603430016	528880000	521960000	1485500032	1408899968	2595000064
B1AKL4;Q9NRA8-2;Q9NRA8;Q9NRA8-3;B0QYZ7	0	0	0	0	0	0	0	0	6851200	0	0	0	0	0	0	0	10977000	0	7397600	0	0	0	0	0	0	0	0	0	0	0	0	0	0	0	0	13540000	0	0	0	0	0	0	0	0	0	0	0	0	0
B1AKM8;B1AKM6;H0Y7P7;Q9UG56-2;Q9UG56	0	31990000	0	0	0	0	0	0	0	0	0	0	0	0	0	0	0	0	0	0	0	0	0	0	0	0	0	0	0	0	0	0	0	0	0	0	0	11191000	0	0	0	0	0	0	0	0	0	0	0
B1AKZ5	0	0	0	0	0	0	0	0	0	0	0	137840000	0	0	0	0	0	0	0	0	0	0	0	0	0	0	0	0	0	0	0	0	0	0	0	0	0	0	0	0	0	0	0	0	0	0	0	0	0
B1ALA9;P60891;P60891-2;A0A2R8Y7H4;B7ZB02	42774000	29184000	44277000	45352000	0	25725000	0	46641000	16699000	57873000	0	62025000	38872000	33537000	44690000	40541000	26176000	16419000	13010000	3304800	8172300	48855000	26913000	3526700	1501500	22360000	17555000	18318000	23716000	0	14131000	41112000	68804000	0	34936000	7343900	0	0	53728000	6269300	0	38753000	3622200	19745000	0	19268000	36897000	4159800	19332000
B1ALB4;E9PD50;Q92540-2;Q92540;Q92540-5;Q92540-4;D6RAD0;E9PEK3;E9PBK2	0	0	0	0	0	0	0	0	0	0	0	0	0	16588000	14516000	21994000	0	13946000	0	0	16641000	14284000	12166000	36330000	0	0	0	0	13240000	0	21147000	16694000	0	0	11091000	17988000	0	19296000	0	0	0	7868600	26709000	0	0	12335000	13986000	45512000	0
B1ALD9	128980000	0	60917000	111300000	238050000	233550000	60536000	14151000	153290000	0	163650000	301590016	154780000	69647000	368310016	114330000	69450000	75845000	81735000	40038000	131180000	12709000	325540000	35286000	21359000	452480000	597529984	308880000	170380000	517560000	178530000	211990000	0	83968000	25325000	27345000	468980000	0	114410000	176540000	37478000	0	28995000	56997000	62291000	43645000	42599000	0	82594000
B1AMS2;Q14141-2;Q14141-4;Q14141;Q14141-3	0	0	0	23344000	71169000	0	0	7641100	0	96972000	31444000	0	18144000	0	13595000	8367400	0	28466000	0	0	0	0	25901000	17761000	0	0	0	0	24966000	0	51919000	8972400	0	68203000	16050000	0	60545000	0	0	44354000	103570000	0	0	0	0	17392000	43920000	221530000	42472000
R4GNH9;R4GMQ7;B1AMU7;B1AMU4;Q9Y3B2;B1AMU3	0	13823000	0	40060000	0	43929000	0	0	48705000	0	0	0	0	0	0	42394000	0	0	0	0	0	0	37692000	21196000	0	0	37857000	0	32010000	0	0	0	0	48766000	57173000	0	0	0	0	48097000	0	0	56623000	55860000	0	0	0	0	0
H0YDI1;B1AMW1;P19256-2;P19256-3;P19256	0	0	0	0	0	0	0	0	0	0	0	7805100	0	0	0	16602000	0	0	0	0	0	0	0	0	0	9675900	0	0	15355000	0	29002000	0	0	0	0	9750800	0	0	0	0	0	0	0	0	0	0	12991000	0	0
B1AP13;P08174-2;H3BLV0;H7BY55;P08174-4;P08174;P08174-3;P08174-5;P08174-6;P08174-7;B1AP15;A0A2R8YDY3;A0A2R8YEC5	1126400000	1489799936	633440000	2085400064	731820032	975129984	1665500032	271420000	1294200064	487249984	602510016	403260000	1057699968	719280000	1557100032	251460000	884590016	538899968	1051699968	1203000064	879820032	1182400000	1016200000	1289699968	1031699968	542870016	561459968	738160000	607080000	1311600000	191740000	750209984	973569984	473289984	1834700032	697900032	930070016	243580000	1296999936	1676000000	1322400000	1510599936	197900000	994920000	1056700032	374889984	308710016	419529984	742520000
B1AP63;Q6GPG7;Q92633;Q92633-2	0	94436000	0	0	0	0	118230000	68916000	0	0	32968000	0	0	0	67025000	38818000	100700000	0	0	44379000	0	0	0	0	0	37781000	104830000	0	3146700	0	0	0	0	17780000	82817000	0	0	0	0	6932600	0	2389800	0	0	22032000	140630000	0	0	23007000
B1APN9;O75335;M0QZB5;O75335-2;O75335-1	0	0	0	0	0	0	0	0	0	0	0	0	0	0	0	0	0	0	0	0	0	0	0	0	0	0	0	0	0	0	0	0	0	0	0	0	0	0	0	0	0	0	0	0	0	0	0	230040000	0
B1APY4;Q01974	0	0	0	0	0	4578200	0	22882000	0	0	17268000	0	0	0	8132800	21348000	14595000	11815000	0	24757000	10749000	0	0	24261000	0	30321000	24402000	0	7476100	25146000	0	0	0	25626000	0	31719000	34305000	0	0	78641000	81924000	12193000	0	0	0	0	0	0	0
M0R1C6;M0QYU7;H0YD59;E9PME6;M0QXT0;B1AQP1;B4DLJ1;Q15853-4;P22415-2;Q15853-3;P22415;Q15853-2;Q15853	21311000	9753500	0	0	31487000	0	0	14371000	0	0	9269100	0	0	14709000	0	0	0	12968000	0	0	0	0	0	0	0	24082000	18065000	18660000	0	0	0	0	0	21505000	23726000	44942000	0	0	0	39262000	0	0	33442000	0	0	9314300	0	0	18560000
B1AXG1;P51812;B7ZB17;B4DG22;A0A2R8Y603;B7Z3B5;Q15349-2;Q15349-3;Q15349;F2Z2J1;A0A2R8Y7S9;E9PMM7;D6R910;D6RHW7;A0A2R8YGB7;V9GXZ1;E7ERL6;B1AXG2;D6RA62;D6RE03;Q5SVM7;Q96GX5-2;Q96GX5-3;Q96GX5	0	0	97652000	0	28845000	44459000	0	0	39393000	32092000	24190000	30709000	44418000	0	48966000	0	64107000	36342000	0	52649000	95240000	26003000	55612000	141480000	54360000	56274000	55947000	85395000	87493000	0	37077000	81256000	10615000	78189000	0	38149000	94121000	78806000	0	69676000	109120000	22129000	48774000	32099000	98559000	28935000	467430016	1124899968	210650000
B2R5W2;G3V4C1;P07910-2;P07910;G3V2Q1;P07910-4;B4DY08;G3V4W0;G3V576;P07910-3;G3V2D6;G3V575;G3V555;G3V5V7;G3V3K6;G3V5X6;G3V251;A0A0G2JNQ3;A0A0G2JPF8;B4DSU6;B2RXH8;P0DMR1;B7ZW38;O60812;G3V4M8;G3V2H6;B3KT61;Q86SE5-3;Q86SE5;E5RG71;E5RJ39;Q86SE5-2	4878499840	5662199808	5780499968	6218100224	5372700160	4385900032	7480699904	5940199936	4089700096	3008499968	4084400128	4262700032	4356100096	8435700224	5147500032	7857999872	5907400192	6122999808	6801299968	5043999744	4256800000	4751799808	5331500032	6710600192	5954599936	5772199936	7605199872	5342099968	5475100160	3358500096	8794399744	5635400192	5280099840	8111000064	4721699840	8550499840	7158799872	7166700032	5392399872	8866199552	4105299968	4360099840	8250100224	4886099968	5210399744	5253899776	3703099904	4437700096	3698400000
H3BRD5;B2RTY4-2;B2RTY4;B2RTY4-4;B2RTY4-3;B2RTY4-5;H3BV44	0	0	0	0	0	0	0	0	0	0	0	0	0	0	0	0	0	0	0	0	0	0	0	0	0	0	0	0	0	0	0	0	0	0	0	0	0	0	0	0	0	0	0	0	3021600	0	0	0	0
B3KS98;O15372;A0A087WZK9;E5RJT0;E5RGU4;E5RFW7;E5RFH0;E5RHC7;E5RH59	396590016	518120000	682720000	470360000	446920000	312569984	296000000	615190016	318100000	444180000	190790000	367249984	351510016	482249984	390220000	653280000	534089984	410040000	514670016	665820032	277990016	339169984	402889984	394120000	398809984	495800000	605459968	390030016	397049984	311240000	501369984	372710016	176840000	418040000	396260000	506950016	443449984	790739968	485500000	347180000	320209984	392600000	359569984	399430016	368209984	643660032	206090000	154810000	390440000
B3KTM8;H0YMJ0;H0YLJ3;Q9UBU8-2;Q9UBU8;H0YM21;Q9UBU8-3;H0YLV1;H0YMT8;H0YNE0	0	0	0	0	529590016	0	0	0	0	297720000	0	323460000	0	0	0	527849984	471120000	283430016	629180032	1144700032	583710016	660529984	509310016	1408400000	1162000000	679080000	587409984	871230016	319870016	0	564920000	251090000	297750016	1151800064	0	718590016	911529984	838769984	511830016	620979968	0	296820000	792380032	422040000	0	0	0	0	0
B3KW70;F5GYX4;H0YG03;Q13361-2;Q13361;F5H7Z2;F5H2W4;F5H413	2743000064	5093899776	465670016	445609984	1196199936	1287800064	955710016	1528499968	1728999936	1182200064	1650700032	2501400064	1310800000	1851900032	1625100032	1886599936	2473400064	1053800000	1994400000	591059968	955310016	2417900032	1806599936	345580000	962460032	786819968	1064600000	1005900032	808169984	3534299904	714609984	2774500096	3596300032	579590016	2183300096	852720000	470600000	171700000	2114899968	1075100032	474230016	2422899968	315780000	2885400064	602800000	922179968	1932199936	157060000	1414599936
B4DDF4;B4DUT8;Q99439;H3BVI6;Q99439-2;A0A087X271;A0A087X1X5;K7ES69;H3BQH0;A0A087WV51;U3KPS3	0	0	48110000	173840000	188610000	265640000	164190000	30950000	0	568449984	581150016	499120000	0	0	137120000	83337000	0	227910000	0	132020000	0	0	276400000	0	0	206370000	220060000	437700000	128680000	147990000	0	0	52734000	226210000	0	0	21007000	0	0	0	275740000	0	0	0	0	10175000	230690000	836160000	126700000
B4DDJ5;P21757;P21757-2;P21757-3;H0YBY2	0	0	0	0	0	0	0	105690000	0	151280000	251020000	0	0	55573000	0	22061000	60743000	215360000	0	87563000	45519000	29207000	0	0	0	68524000	22319000	14436000	278720000	0	0	296649984	41667000	0	64061000	0	29575000	0	0	0	151910000	0	211780000	0	0	17829000	0	111270000	0
B4DEE8;P16455	17186000	68460000	0	174970000	75920000	57524000	74875000	60872000	368510016	36245000	0	35584000	160270000	22084000	75727000	86571000	0	6148900	0	0	14974000	179350000	0	50281000	0	13011000	60123000	0	0	0	23555000	30632000	0	159610000	43999000	84442000	0	86031000	20991000	63848000	40441000	50667000	144700000	0	357280000	71112000	0	0	60839000
B4DEH8;G3V4T2;Q92843-2;Q86U42-2;Q86U42;H0YJH9;A6NDY0-2;A6NDY0;A6NDY0-4	122370000	0	124760000	119240000	166790000	102350000	116500000	159150000	76368000	20794000	49386000	62427000	0	120640000	98078000	240580000	118580000	106410000	194140000	0	0	181710000	94638000	221830000	0	140760000	180280000	123070000	129960000	70311000	163720000	74264000	86568000	187510000	78433000	292100000	0	245860000	182090000	234630000	164540000	131650000	356720000	0	193390000	85478000	65675000	29149000	0
O95086;B4DFF3;Q2TA70;H3BUF8;A0A1B0GWD3;A0A1B0GV71;A0A1B0GW34;A0A1B0GUB1;A0A0D9SFH9;F6TI76;H3BNK7;Q9UBD8;H3BR00;Q13286-4;Q13286-5;Q13286-2;Q13286-7;Q13286-3;Q13286	0	0	0	6767800	0	0	0	7915200	0	0	0	0	0	0	0	0	0	16575000	0	15015000	13763000	0	0	0	6342900	0	0	0	21400000	10090000	0	0	0	0	0	0	0	0	0	0	1937700	0	0	0	0	0	0	14467000	0
B4DFP7	0	0	0	0	0	0	0	1072900	0	0	0	0	0	0	0	0	0	0	0	0	0	0	0	0	0	0	0	0	0	0	0	0	0	0	0	0	0	0	0	0	0	0	0	0	0	0	0	0	0
B4DHE8;Q96DH6-2;Q96DH6;J3KTC1;J3QKT5;B4DM51;Q96DH6-3;H0YHB7;O43347	0	90782000	97272000	148010000	113170000	205120000	128140000	101230000	130370000	12736000	61479000	86087000	83872000	70567000	158130000	113000000	99332000	25612000	82918000	53437000	77271000	106710000	55447000	184710000	121130000	119450000	121500000	95443000	91444000	103530000	77750000	98210000	30916000	194180000	66578000	306609984	93259000	86469000	88880000	122140000	345260000	99113000	244690000	67682000	214010000	83666000	32438000	0	61831000
B4DI03;K7EJQ7;Q9BY50;A0A0A0MR04	23696000	41701000	0	56819000	58961000	0	99001000	44551000	0	0	0	15044000	24081000	39290000	40136000	34778000	47450000	22639000	43343000	41512000	46585000	36792000	0	18830000	59886000	41030000	46747000	82893000	66233000	31697000	26796000	40361000	0	59733000	34929000	43065000	49380000	56491000	47860000	64245000	25422000	31900000	64548000	55868000	36011000	13661000	0	0	20156000
C9JM82;B4DJ62;G3XAH0;Q99719;F8W9E5;E7EQM7;E7EPG2;E7EX32;Q99719-2	0	0	0	0	0	0	0	0	0	0	0	0	0	0	0	0	0	0	0	0	0	0	0	0	0	0	0	0	0	0	0	0	0	19058000	0	0	0	0	0	0	0	0	0	0	0	0	0	85391000	0
O75390;B4DJV2;A0A0C4DGI3;H0YIC4;F8VPA1;F8VRI6;F8VPF9;F8W1S4;H0YH82;F8VX68;F8VR34;F8W4S1;F8VRP1;F8VWQ5;F8VZK9;F8VTT8;F8VX07;F8W642	2370599936	1608300032	1966300032	1882400000	2168699904	1851399936	1166499968	1471299968	2481999872	1900800000	2112899968	3496999936	1808999936	2314500096	1047900032	2671800064	1775200000	2393799936	1618700032	2205799936	1832800000	2006400000	2464399872	2183600128	1742499968	2686500096	2245499904	2513299968	3086299904	1631299968	2827500032	2519099904	1966700032	1588000000	1712499968	1979200000	2951099904	3525100032	1630400000	2379099904	1450200064	1264199936	1914899968	1480700032	1824999936	1906200064	2060300032	2415300096	2092700032
B4DJV5;Q13610	0	0	0	0	0	0	0	14731000	0	0	0	0	16501000	24275000	12612000	25204000	0	15804000	0	28455000	0	0	0	13525000	0	25149000	20641000	14822000	0	0	30157000	8690300	0	0	0	17774000	0	12335000	0	0	0	0	0	5985200	0	0	0	0	22584000
B4DK25;B4E107;F5GXE4;H0Y5C2;O95260-2;O95260	17941000	0	0	0	0	0	0	0	0	0	0	0	0	0	0	0	17113000	24939000	0	0	0	0	0	0	0	0	51739000	0	0	0	0	0	0	0	0	0	0	0	0	0	22123000	0	0	14563000	79638000	7912400	0	134870000	0
B4DKV7;Q8TE68;K7EN83;Q8TE68-3;Q8TE68-2;K7EKX9;Q8TE68-4;K7ELW3	54429000	224560000	116460000	745539968	85620000	314020000	42890000	148270000	299000000	298540000	125470000	106530000	268769984	96267000	188340000	46584000	225330000	194070000	65829000	338009984	131670000	309820000	568659968	404390016	185590000	268110000	296630016	115760000	117610000	87108000	67079000	114780000	231520000	94537000	203120000	224860000	156260000	456590016	163360000	79820000	146620000	412409984	155730000	389289984	137290000	812860032	39252000	0	76825000
B4DLN1;P52815	62416000	59846000	51524000	9002800	0	30346000	0	20975000	0	0	65827000	0	0	0	33726000	52325000	43643000	81837000	55683000	39557000	67031000	52096000	38602000	78911000	58019000	46206000	65395000	78407000	114840000	0	101520000	31898000	56080000	136120000	0	80994000	47699000	61862000	0	67964000	453300000	17460000	76163000	16598000	0	25304000	21430000	0	63909000
B4DMT0;Q96AN5-2;Q96AN5	27705000	37823000	12117000	23002000	9209800	0	0	28403000	6472500	0	30120000	0	0	127060000	0	14361000	0	0	0	0	0	17665000	25603000	0	0	20531000	0	0	14447000	13858000	0	0	0	18309000	24523000	37533000	23955000	40008000	10849000	71955000	71768000	0	42789000	30396000	0	42537000	0	16455000	0
H7BYE6;B4DN07;O43182-5;O43182-3;O43182-2;O43182-4;O43182	0	0	0	0	0	0	32159000	3031200	0	0	0	0	0	0	0	0	0	0	0	0	0	0	0	0	0	0	0	0	0	0	0	0	0	0	0	0	0	0	0	0	0	0	0	0	0	0	0	0	0
B4DQA8;K7EJC8;E9PCW1;O95249;G5E9T8;O95249-2;F6RU00	64486000	46799000	0	0	79186000	23906000	0	81166000	25314000	75926000	139080000	62409000	100140000	66471000	67010000	47006000	61162000	41929000	0	87510000	66272000	115460000	68491000	67501000	47913000	99730000	77790000	66993000	60245000	0	10374000	104100000	58649000	56887000	51949000	59629000	69524000	116600000	63782000	103960000	75604000	37786000	90149000	40222000	0	0	41750000	0	18274000
D6RA86;D6RID6;D6RE80;D6RDW4;D6REW7;D6RIB6;B4DQT1;B4DVN3;E7ESC7;Q7L5Y9-5;Q7L5Y9-4;Q7L5Y9-3;Q7L5Y9-2;Q7L5Y9	0	0	33915000	51980000	32679000	43631000	11357000	16782000	0	0	0	0	0	0	0	30536000	21076000	27713000	0	47057000	34317000	22684000	23220000	40813000	0	0	0	37284000	0	0	28456000	0	0	22127000	30082000	19464000	15787000	27013000	19703000	51764000	46862000	21353000	35135000	30348000	22531000	30406000	0	0	39589000
B4DQU5	0	0	0	0	0	0	0	89832000	0	0	0	0	0	0	0	0	0	0	0	0	0	0	0	0	0	0	0	0	0	0	0	0	0	0	0	0	0	0	0	0	0	0	0	0	0	0	0	0	0
B4DR61;P61619;P61619-3;F8W776;Q8TC24;Q9H9S3-2;Q9H9S3-3;Q9H9S3;H7C1Q9;H7C069;A6NK38;F2Z2C7;A6NIF9;C9JJV4;H7C1S8	1066000000	1395399936	627470016	809580032	807840000	801990016	1208000000	1123399936	818520000	1241400064	1754000000	1079100032	1296800000	1664099968	1185600000	280900000	1383699968	1243699968	1195800064	869160000	938259968	922840000	1198000000	778440000	395880000	864150016	964009984	856240000	1182099968	531040000	797150016	1452300032	1170099968	1115900032	766249984	948630016	947920000	668960000	791840000	986400000	2232199936	1409600000	1102200064	527260000	493460000	1410800000	1451500032	2322899968	697619968
B4DR80;Q9Y6E0-2;Q9Y6E0;H0Y630;Q5JV98;Q5JV99;C9JJV0	260060000	352500000	426729984	556049984	164930000	322020000	454449984	298460000	696590016	210690000	222340000	264590000	409550016	401960000	348169984	467460000	311550016	202510000	235450000	440520000	250760000	415849984	307430016	755120000	547699968	233600000	308590016	224180000	185870000	188150000	274260000	222920000	201460000	656409984	379160000	525440000	370750016	466840000	403760000	316849984	600910016	526830016	389369984	388609984	672800000	425980000	220710000	310060000	251880000
M0R3F3;B4DUA7;Q9NX70-2;Q9NX70;M0R0U2	0	0	0	0	0	0	0	0	0	0	0	0	0	0	0	0	0	0	0	0	0	0	0	0	0	0	0	0	0	0	0	0	0	0	0	0	0	0	0	0	0	0	0	0	0	0	0	0	0
B4DUC8;Q13126;Q13126-4;Q13126-3;Q13126-2;J3QSB7;Q13126-7;Q13126-6;Q13126-5;F2Z2F3;A0A2R8Y4K0;F8WES2;J3KRN1	146170000	140130000	145660000	407689984	211430000	453220000	52125000	181520000	477569984	503840000	0	145020000	663289984	167890000	377209984	309270016	168290000	170350000	203590000	171270000	292280000	256830000	239790000	413380000	239180000	433220000	488060000	297620000	119190000	69662000	289950016	107100000	282729984	254730000	225500000	159080000	65516000	233590000	191890000	215280000	319049984	540870016	53365000	316720000	688620032	249160000	106400000	206140000	138110000
C9JEN3;C9IYT2;F8WDY4;C9IZ27;C9JW19;C9JWV9;B4DUD2;Q969X1;C9JM62;C9JAK9;C9JN47;C9JI44;C9JDV0;C9JAP5	280030016	260340000	167750000	250650000	136630000	83362000	473129984	207240000	158250000	157760000	111440000	131880000	199500000	213830000	229670000	148640000	153730000	125730000	202820000	175440000	171610000	192100000	210330000	146170000	432750016	210440000	155670000	309830016	223930000	373289984	144560000	162960000	140980000	209180000	206030000	230920000	245420000	220320000	190760000	145330000	104100000	189730000	330790016	173640000	185990000	195240000	169120000	95165000	132890000
E9PNU1;B4DXC8;Q9Y5B8-2;Q9Y5B8	0	0	0	0	0	0	0	0	0	0	0	4465000	0	0	0	0	0	0	0	0	0	0	0	0	0	0	18736000	0	0	0	0	0	0	0	0	0	0	0	0	0	0	0	0	0	18519000	0	0	0	0
B4DY26;P36897;F8W1R9;P36897-2;H0YHS4;P36897-3;F8VVC4;F8W0K6;F8VRH6;F8VXZ5;P36896-3;P36896;Q8NER5;Q8NER5-4;P36896-2;P36896-5;Q8NER5-3;P36896-4	0	0	0	0	0	0	0	0	0	0	0	0	0	0	0	0	0	21644000	0	0	0	0	0	0	0	0	0	0	39558000	0	0	0	0	0	0	0	0	26533000	0	0	0	0	38440000	0	0	0	0	0	0
B4DYP1;O94760-2;O94760	0	0	0	0	0	0	0	0	0	0	0	0	0	0	0	0	0	0	0	0	0	0	0	0	0	0	0	0	0	0	0	0	0	0	0	0	0	0	0	0	0	0	0	0	0	0	0	0	0
B4DYU2;Q96MW5;H3BQV3;H3BSH5;J3QRV3;A0A087X1T3;H3BMQ9	0	0	0	0	0	0	0	33962000	25124000	40042000	76853000	36334000	0	0	0	0	33139000	47921000	0	41546000	50202000	0	109120000	50705000	0	0	0	0	0	0	0	41762000	0	0	0	45261000	41304000	0	0	0	0	0	0	0	0	0	0	0	0
B4E0T2;P50542-2;P50542-3;P50542;P50542-4;F5H432;F5GXX3;F5H205;F5GZ41;F5H0L9;F5GYB4;F5H637;F5H3X7;F5H5C0;J3KPV0	0	0	0	0	0	0	0	0	0	0	0	0	0	0	0	0	47103000	0	0	0	0	0	0	0	0	17238000	0	21865000	0	0	0	42525000	0	0	0	0	0	0	23585000	0	0	0	0	0	0	0	0	0	0
Q8NBY1;B4E0Y9;Q9P289;Q9P289-2;Q9P289-3	0	0	0	0	0	20266000	0	0	0	0	0	0	0	0	0	0	0	0	0	0	0	0	0	0	0	0	0	0	0	0	0	0	0	0	0	0	0	0	0	0	0	0	0	0	0	18511000	0	17214000	37488000
B4E1G1;Q9BUN8-2;Q9BUN8;E5RGY0	0	91823000	40350000	0	88377000	34837000	70402000	61885000	64254000	58456000	107110000	31162000	0	81583000	36319000	59876000	24465000	76289000	0	32247000	58757000	75873000	43958000	37046000	81788000	70681000	119400000	40954000	110580000	58925000	128340000	61641000	47199000	49287000	0	55649000	65888000	80799000	114300000	44664000	81772000	56298000	104420000	42891000	39898000	0	46312000	0	0
B4E1Z4;E7ETN3;P00751;A0A0G2JH38;P00751-2;H7C5H1;C9JRT3;A0A0G2JJ82;Q8N6L6;F2Z3N2;H7C526;A0A0G2JHM4;F8WCJ9;A2ABG0;Q5ST52;C9JYQ5;A0A0G2JI59;A0A0G2JJM0	854430016	583779968	1924300032	4497600000	2820000000	5120399872	222830000	1811299968	1085299968	459700000	266530000	597360000	460340000	791369984	166370000	1896199936	287729984	1434000000	2011200000	974819968	4345900032	296740000	203950000	2222500096	1232999936	113230000	65904000	80903000	768350016	2411899904	2078800000	1876199936	4240100096	560870016	1240499968	152250000	1332899968	363120000	944140032	513390016	5404299776	1438400000	0	2568100096	2186400000	2622500096	3082599936	3172600064	3885100032
P98194-7;B4E2Q0;P98194-2;P98194;P98194-3;P98194-5;P98194-4;P98194-9;P98194-6;H0Y9V7;P98194-8;H0Y9S7;H0Y8X9;D6REJ1;D6RHV9;D6RGE9;D6R9U9	116200000	77579000	38260000	119420000	171780000	205460000	36622000	98196000	63256000	23429000	189050000	64801000	117780000	149800000	101200000	77124000	116890000	46979000	153210000	42522000	99366000	94565000	94843000	141680000	120600000	164960000	53693000	118070000	218080000	97163000	53510000	102860000	48073000	254830000	43095000	199260000	91926000	155230000	85791000	296520000	103550000	78553000	162400000	63385000	0	0	67630000	0	74052000
B4E3T4;Q93062-4;Q93062-5;Q93062;Q93062-2;Q93062-3	0	0	0	0	0	0	0	0	0	0	0	0	0	0	0	0	0	0	0	0	0	0	0	0	0	0	0	0	0	0	0	0	0	0	0	0	0	0	0	0	0	0	0	0	0	0	0	0	0
B5MC27;G5E9P4;C9J4B6;Q8N755-2;Q8N755	0	0	0	0	0	0	0	0	0	0	0	0	17785000	0	20092000	0	9724200	0	13342000	0	0	8882300	0	15287000	0	0	0	24076000	0	0	0	5472900	0	0	0	65033000	16711000	0	11175000	0	0	0	18810000	0	0	0	0	38986000	0
B5MC51;P53671-3;P53671-2;P53671	0	0	28023000	30896000	0	0	0	0	0	0	0	0	0	14626000	0	0	0	11164000	0	0	0	0	0	26095000	0	15023000	16814000	0	0	0	0	0	0	0	0	0	0	0	0	15560000	0	0	0	0	0	0	22433000	0	0
B5MC53;B5MCF8;P39210;G5E9F5;E7EX18;F8WEL3;B5MC10;A8MTD3;C9J473;A8MPV4;H0Y6M5	328840000	274080000	162990000	293460000	231280000	291640000	44823000	443550016	179670000	210130000	673910016	492390016	321780000	190050000	255530000	231960000	385920000	194600000	301980000	363620000	350160000	384280000	338380000	272360000	281720000	380740000	167140000	235670000	290400000	234100000	277660000	472710016	360640000	120640000	312830016	262970000	159350000	256580000	237240000	234150000	194050000	217030000	203950000	513800000	288240000	357489984	483630016	286929984	133650000
P16422;B5MCA4;C9JKY3	0	0	0	0	0	0	0	0	0	0	0	23356000	0	0	0	0	0	38918000	0	0	15414000	28492000	0	0	0	0	0	0	20366000	0	0	0	0	0	0	0	0	0	0	0	0	0	0	0	0	0	0	0	0
B5MCF9;O00541-2;O00541;B3KXD6;H7C267	0	0	184860000	0	0	0	0	182670000	0	0	0	0	0	0	0	0	0	182860000	0	252280000	0	518870016	185360000	0	0	0	0	229400000	449380000	0	160920000	141870000	0	0	137570000	0	0	639480000	0	301830016	0	0	419900000	0	0	0	0	0	0
B5MCN7;Q15788-2;Q15788-3;Q15788	0	0	0	0	0	0	0	0	0	0	0	0	0	0	0	10298000	0	0	12979000	0	0	0	8083800	11721000	0	38681000	19675000	0	0	0	7161200	0	0	0	0	0	0	0	0	0	38274000	12951000	15673000	5793200	0	0	0	0	0
B5MCR8;Q6NXT4-4;Q6NXT4-3;Q6NXT4;Q6NXT4-2;C9JZR9	0	0	0	0	0	0	0	0	0	0	0	0	0	13600000	0	0	0	0	0	0	0	0	0	0	0	0	0	0	49260000	0	0	19067000	0	0	0	0	0	44341000	0	0	0	0	0	0	0	0	0	0	0
B5MCX3;C9J2Q4;H7C2Y0;C9IY94;H7C310;B5MD47;C9JQJ4;H7C1T1	0	0	1927800	0	0	46259000	0	25525000	0	0	0	0	0	0	0	0	0	0	0	0	0	0	0	0	0	0	0	0	0	0	0	0	0	0	0	0	0	0	0	0	0	0	0	0	0	0	0	0	0
Q96AA3;B5MDE0;C9JP01	0	0	27086000	0	0	0	35088000	0	15024000	0	0	0	0	20558000	0	0	23789000	0	0	45503000	0	0	10450000	29812000	0	0	21929000	27758000	31068000	0	0	0	16664000	41935000	0	0	33862000	44619000	0	0	0	7167100	0	0	16247000	17766000	55730000	46593000	29866000
B5MDF5;P62826;J3KQE5;F5H018;B4DV51;H0YFC6;A0A087X0W0	1097699968	1422899968	1576499968	1872499968	1828300032	2024499968	1628300032	1331200000	2882899968	2219899904	929000000	901030016	1841699968	1250499968	1496700032	2215699968	1687200000	1328300032	1122499968	1050099968	1560300032	1839000064	917470016	1179500032	738070016	2314700032	2277199872	2279000064	1349600000	1048200000	2063200000	1573500032	1306899968	1819600000	2463200000	980110016	1006800000	1441799936	1585600000	1583500032	2313100032	1877200000	1426700032	823910016	1588099968	1690099968	2196000000	1724600064	3057200128
B5MDQ0;Q2NKX8	0	0	0	0	0	0	0	0	0	0	0	83108000	0	0	0	0	0	0	0	0	0	0	0	0	0	0	0	0	0	0	0	0	0	0	0	0	0	0	0	0	0	0	0	0	0	0	0	0	0
B5MDU6;Q9H6V9;Q9H6V9-2;C9JHU6;B5MCE2;C9JUM0;B4DRG3;B5MCU4;A0A0A0MSH6;Q9H6V9-4;Q9H6V9-3	16763000	1532000	29252000	16364000	0	22383000	29542000	17109000	15254000	0	0	0	30041000	0	0	24607000	0	21973000	0	0	0	30219000	15007000	0	0	0	30361000	23773000	34492000	18167000	18140000	31605000	0	21463000	13862000	52550000	0	26272000	14782000	16736000	0	0	27603000	0	0	0	0	0	0
E7EW69;B5ME97;Q9P0V9;Q9P0V9-2;E7EX04;Q9P0V9-3;F5H1F2;C9JEW2;C9JNR7;C9JEQ7;F5GYV2;F5H1W3;F8WC85	190670000	360689984	193070000	602350016	250370000	204280000	412200000	519969984	560449984	322780000	146740000	242160000	214400000	296580000	356540000	244780000	427449984	147760000	327950016	281120000	282070016	229510000	419329984	476070016	414760000	241590000	380689984	448889984	223690000	244350000	475400000	330960000	192640000	450630016	345750016	550220032	389809984	547820032	66409000	222130000	0	335960000	361609984	284230016	375670016	548169984	123700000	415670016	165540000
B5MED8;Q96PQ0	0	0	0	0	0	0	0	0	0	0	63540000	0	0	0	0	0	0	0	0	0	0	0	0	0	0	0	0	0	0	0	0	0	0	0	0	0	0	0	0	0	0	0	0	0	0	0	0	0	0
B6VEX4;Q8IZP0-8;Q8IZP0-7;Q8IZP0-4;Q8IZP0-3;Q8IZP0-6;Q8IZP0-9;Q8IZP0;A0A0A0MRT6;Q8IZP0-10;Q8IZP0-2;Q8IZP0-5;Q8IZP0-12;Q8IZP0-11;H0Y6B5	191080000	397340000	160010000	438649984	389089984	250930000	62889000	293910016	423060000	269230016	254140000	229000000	301680000	206630000	416889984	209010000	528500000	240430000	212570000	282420000	342500000	358300000	460140000	337340000	298680000	458900000	376740000	411000000	380769984	304740000	402209984	240320000	271320000	352180000	449390016	453089984	243560000	386120000	280870016	403300000	311609984	410760000	365750016	245640000	468960000	387420000	294529984	152310000	261520000
H0Y2Q8;H7C298;B6ZDN3;M0R2J8	24545000	25919000	95961000	36527000	110110000	38737000	68168000	152700000	117740000	131200000	1876999936	0	0	0	0	112630000	25192000	17772000	64455000	605280000	28839000	14733000	241750000	21419000	69898000	70203000	33109000	191240000	777320000	330480000	9866300	88484000	78873000	0	60540000	8757100	0	10465000	72122000	56692000	8052300	23572000	0	105550000	40419000	0	98585000	1083500032	62063000
B7WP74;Q9HCG8	54943000	120970000	26524000	43423000	42926000	62048000	6309400	39388000	41225000	58014000	78515000	21765000	0	51010000	7157100	0	0	0	0	32385000	89041000	0	46749000	50084000	0	77208000	160970000	26057000	24800000	50614000	45429000	11197000	11605000	0	0	11083000	33385000	49700000	0	44036000	0	80443000	47082000	43289000	0	0	54910000	77375000	0
B7WPE2;Q32P44;G3V195;H0Y3M3;Q32P44-2;G3V1D0;H7C355	0	0	0	0	0	0	0	28241000	0	0	0	0	0	0	6626200	17160000	7140600	5035900	0	0	0	9446800	0	0	0	9852900	0	0	5709800	0	29216000	0	0	0	16228000	13697000	0	0	0	0	0	0	0	0	21265000	9612600	0	0	0
B7WPG3;C9IYN3;V9GYK2;Q8WVV9-5;Q8WVV9-4;Q8WVV9;H7C464;Q8WVV9-3;C9JJZ7	0	110200000	0	115230000	77023000	85486000	156610000	108170000	31667000	0	0	156860000	60280000	56404000	56664000	81997000	84946000	80515000	98010000	117410000	111250000	91331000	89135000	164170000	101650000	138050000	77390000	134570000	77021000	0	101480000	33313000	43905000	0	69020000	182330000	122770000	116050000	81515000	135470000	164280000	117770000	162930000	72133000	115970000	139530000	110290000	126420000	78146000
B7WPN9;Q4VNC1-2;Q4VNC1;Q4VNC1-3;H0Y4Z2;F8W9W3;H7C1P5	0	16151000	0	0	0	42467000	34715000	12022000	17892000	6562200	0	7480200	0	0	9982300	15249000	15794000	0	2479100	40194000	7026700	0	22872000	5060700	4887100	2474800	2962900	0	5287800	35193000	0	26548000	0	39797000	0	3592700	14126000	1743500	13874000	0	99521000	10695000	3482300	0	0	0	0	81917000	15190000
B7Z2R7;Q5T8D3-2;Q5T8D3-3;Q5T8D3;Q5T8D3-4;X6RDD7;Q5T8E0;K7EM05;Q8NC06;Q8NC06-2;Q8NC06-3	35927000	30996000	0	0	15812000	0	0	7817100	24504000	0	45605000	40363000	24449000	49354000	39164000	12106000	29762000	33574000	25105000	0	21756000	23476000	28053000	49601000	112460000	23053000	23422000	0	73355000	0	43406000	14799000	30743000	53051000	20848000	47591000	60768000	36124000	0	60712000	0	36762000	56064000	28967000	0	0	30260000	0	0
H0YHX1;B7Z3R2;Q9ULQ1-2;Q9ULQ1;Q9ULQ1-3	24299000	13541000	0	0	12722000	0	2681300	25432000	3956700	0	27051000	0	0	0	0	0	0	0	0	0	0	0	0	0	0	24783000	14855000	0	34396000	0	18577000	0	0	6446600	8449900	0	11418000	0	13278000	0	0	0	0	0	0	0	0	19711000	0
H7C2W9;C9JU56;B7Z4E3;B7Z4C8;P62899-3;P62899;P62899-2;B8ZZK4	1539500032	3023399936	470270016	301070016	1469699968	2748600064	459729984	2436999936	745880000	1255699968	404150016	2108899968	685200000	980880000	1308600064	2884900096	1986099968	2139699968	1329799936	316849984	528000000	1908899968	2303399936	210250000	292649984	1250200064	1040800000	892710016	2328100096	777480000	3561900032	2315099904	2436300032	392500000	1669299968	592110016	453800000	386880000	1844499968	288270016	164500000	3060199936	742190016	1886400000	414089984	3477199872	480910016	20810000	272160000
E9PNX9;B7Z5P7;O60711;O60711-2	0	0	0	0	0	0	0	0	0	0	0	0	0	0	0	0	0	0	0	0	0	0	0	0	0	0	0	0	0	0	0	0	0	0	0	0	0	0	0	0	0	0	0	0	0	0	0	0	0
B7Z6D5;Q96GQ7;A0A087X059;A0A087WYH5	0	45489000	48495000	0	39205000	0	0	0	24787000	0	0	37616000	0	50696000	44327000	54630000	33424000	48070000	67298000	0	82852000	27203000	44724000	65353000	39678000	26758000	42706000	67382000	43743000	44564000	51118000	28047000	16187000	0	0	68703000	48061000	73534000	0	76706000	54753000	0	83651000	26065000	0	0	0	0	0
B7Z7F3;Q9H6Z4-3;Q9H6Z4-2;Q9H6Z4;K7ESQ0;K7EIJ4;K7EN31;K7EMH9;K7ENJ2;K7EID7;K7ENB9;K7EPW1	29386000	9422300	53531000	0	44379000	80144000	88908000	65871000	67426000	0	0	0	0	0	38502000	47728000	36141000	36004000	56986000	0	0	50287000	32023000	0	0	67219000	62684000	57315000	54161000	0	46025000	42292000	76203000	22065000	38945000	41175000	0	73700000	0	76027000	0	35823000	45873000	0	68547000	48019000	0	0	0
B7Z7P8;P62495-2;P62495;I3L492;D6RJE8;D6RCB3	57542000	89484000	405689984	285820000	326020000	250710000	186320000	208350000	102720000	46441000	133610000	72327000	242730000	88711000	193950000	170100000	0	204560000	116030000	217810000	259100000	178760000	71288000	285990016	123370000	206880000	216240000	165480000	118280000	75124000	112080000	62404000	0	171730000	89422000	108660000	117400000	319609984	111810000	180080000	263890000	37472000	76543000	0	341510016	76796000	0	195610000	183670000
B7Z896;F5H3M2;Q9BVG8-5;Q9BVG8-2;Q9BVG8;Q9BVG8-6;H3BUC0;H3BTL6;A0A0C4DGM9;Q9BVG8-4	0	0	0	0	0	0	0	0	0	0	0	0	0	0	0	0	0	0	0	0	5763200	0	0	0	0	9290600	11221000	0	0	0	0	0	0	11517000	7640900	0	0	12064000	0	5541000	0	0	0	0	0	0	0	0	0
B7Z9I1;Q5T4U5;P11310;P11310-2;E9PJM9;H0YDT5;E9PRX4	0	0	55986000	40158000	74034000	26902000	0	11433000	59959000	15161000	36039000	22588000	0	0	0	208680000	0	0	0	0	0	21810000	72924000	53115000	36982000	64986000	0	74395000	195500000	92770000	0	75385000	55526000	33083000	25362000	41786000	0	56508000	15907000	43345000	86514000	27431000	0	8040200	0	30968000	29873000	17179000	0
B7ZAQ6-2;B7ZAQ6-3;P0CG08;B7ZAQ6;A0A087WW82;U3KPV2;E9PKY3;A0A087WW78	104320000	120130000	0	86575000	85569000	0	145170000	83328000	66676000	65026000	115900000	43486000	0	118820000	69546000	51509000	67352000	94228000	47989000	120970000	109870000	102410000	53005000	89598000	133650000	148530000	83633000	79155000	118040000	59453000	67533000	121710000	49223000	150980000	123950000	217890000	118360000	140400000	87857000	138980000	44416000	17437000	194460000	50058000	68700000	66696000	81683000	160410000	50955000
B7ZAX5;Q01415-2;Q01415;H0YLL3;H0YLL8;H0YK10	0	0	0	47105000	0	27453000	0	0	0	0	0	0	0	0	0	0	0	0	0	0	0	0	0	0	0	0	0	0	0	0	0	0	0	0	0	0	0	0	0	0	0	0	0	0	0	0	0	71743000	0
B7ZC39;B7ZC38;Q9NR46;Q9NR46-2;F8WFB9;G5E9J1;H7C1Z6	114410000	355020000	927889984	740790016	329680000	794019968	719049984	655550016	782769984	401529984	491569984	349840000	653209984	359680000	820520000	413190016	559580032	248800000	426710016	1146599936	644960000	510820000	604449984	741500032	629150016	538670016	593569984	414060000	311790016	326480000	397400000	562659968	356129984	462990016	399780000	743230016	915520000	580579968	727729984	383560000	1066899968	699160000	290129984	427280000	1320600064	425670016	245760000	50459000	560889984
B7ZM87;O75044;A0A075B7B5;Q5VZB4;A0A075B7E9;A0A286YEY3;P0DMP2;P0DJJ0;A0A075B7E6;A0A075B743;E9PDX4;A0A087X0L1;A0A087WW56;A0A087X1G6;A0A075B7C8	79622000	185630000	113130000	255710000	248990000	133290000	60402000	147440000	214760000	133410000	135000000	308849984	488689984	245160000	198840000	266820000	302040000	180870000	133580000	129210000	189920000	183990000	187030000	367870016	153390000	240200000	167000000	70929000	102220000	81109000	234520000	98118000	115550000	111720000	210720000	404000000	117360000	155970000	275049984	368249984	177510000	287929984	230240000	379600000	428380000	150210000	204850000	0	141600000
C9JEL3;B9A044;B8ZZ50;O60573-2;O60573;B4E1E4;B9A023;B8ZZL3	0	0	0	8682700	0	7154800	0	14417000	0	0	11711000	0	0	0	0	14711000	38594000	14667000	9811600	0	12829000	20388000	17411000	2761100	0	16391000	28107000	17229000	36896000	19679000	17731000	0	0	0	0	7557700	6034700	7811200	20564000	4052700	0	14292000	12388000	14016000	0	9998100	27430000	0	9099200
B8ZZ77;H7BZ14;Q9H2H8;Q9H2H8-2	0	0	70466000	97082000	0	0	0	43934000	48686000	0	0	0	94383000	25418000	23789000	93992000	26922000	39195000	0	0	0	0	0	0	0	0	53951000	41858000	0	0	50570000	15095000	11307000	49928000	0	0	0	41383000	0	0	84847000	53086000	52136000	0	75713000	0	0	60986000	75760000
B8ZZ87;Q6NZ67;H7C173;H7C202;Q6P582;H7BZ50;A0A494C0V9;H7C293	0	62968000	0	96643000	60069000	0	0	86824000	77229000	43541000	0	93765000	62702000	103670000	43953000	47410000	69222000	85567000	48231000	107590000	96763000	125680000	80487000	125850000	53721000	135870000	92685000	53142000	19463000	50241000	62140000	32901000	0	114210000	61767000	88262000	91174000	53512000	0	79203000	53096000	90393000	78267000	0	102460000	77663000	46152000	68887000	0
B8ZZF8;Q9Y4Y9	0	0	0	0	0	0	0	0	0	0	0	0	0	0	1611200	0	2626300	0	1855600	0	0	1705900	2874000	0	0	0	0	0	0	0	2277300	2715600	4216300	0	0	1436600	0	0	0	0	0	3468200	1254800	3646100	0	0	0	0	0
B8ZZI5;O75716	0	0	0	0	36273000	29411000	0	19272000	0	51323000	0	0	13855000	0	0	0	0	0	0	0	0	0	0	0	0	0	0	0	0	0	0	20733000	0	48434000	0	0	0	26259000	0	0	0	0	0	0	0	0	0	0	0
B8ZZN6;P63165;B8ZZJ0;B9A032;G2XKQ0;B8ZZ67;P63165-2	29525000	45614000	0	68487000	0	45594000	115120000	73218000	71828000	51427000	26842000	48641000	50593000	0	46362000	77823000	34080000	25497000	80068000	47692000	21572000	89625000	44149000	28866000	42185000	86842000	78682000	73680000	39056000	0	47601000	17790000	24384000	64319000	54566000	74254000	81381000	79820000	0	0	0	85533000	106160000	34023000	47296000	97228000	31004000	0	0
B8ZZQ6;P06454-2;P06454;B8ZZA1;B8ZZW7;H7C2N1	0	65427000	0	6028100	2889700	90063000	0	13224000	18694000	318620000	0	72150000	2249500	0	1563400	16994000	13377000	9944400	1816600	0	5611200	23512000	64876000	28049000	0	16830000	15077000	13987000	8308000	0	20326000	76447000	23355000	1065000	9157700	6723500	3287300	3681200	0	7436800	0	131310000	4778100	41412000	3678400	50028000	0	0	865020
B8ZZU8;Q15370;Q15370-2;I3L0M9;A0A0B4J296	150660000	142470000	175220000	143290000	155320000	113320000	137050000	226700000	303080000	150760000	120030000	166430000	282230016	186130000	171770000	248620000	171020000	164290000	217570000	103710000	158150000	186970000	177560000	117590000	57370000	203090000	227620000	220060000	203450000	206110000	192610000	167170000	146400000	126150000	323660000	134150000	222230000	174470000	279910016	171130000	542979968	133570000	141770000	125020000	135810000	163630000	219900000	0	159870000
B9A047	0	0	0	0	0	0	0	0	0	0	0	0	0	0	0	0	0	0	0	0	0	0	0	0	0	0	0	0	36581000	0	0	0	0	0	0	0	0	0	0	0	0	0	0	0	0	0	0	0	0
J3KMX2;B9EGA3;Q92925-3;Q92925;Q92925-2;J3QWB6;J3QQL7;F8VW95	0	174630000	167800000	117030000	0	377289984	169380000	121420000	6059400	144730000	0	152100000	2498100	0	75365000	95449000	99743000	107450000	88187000	129610000	86752000	98966000	156170000	198330000	163790000	218680000	88758000	288590016	148460000	0	200060000	196280000	107480000	287740000	0	192350000	162870000	164860000	77213000	273960000	0	113700000	230590000	138860000	101280000	142270000	95720000	0	0
B9ZVN9;O95602	0	0	128420000	0	0	0	225970000	0	0	0	50517000	0	0	0	0	34191000	13695000	0	0	0	79459000	0	7948600	50320000	63224000	32316000	26721000	0	52365000	47445000	23615000	0	0	0	0	0	79966000	0	37331000	0	0	29918000	50233000	0	0	0	0	0	0
B9ZVT1;Q8IXT5;E5RHG1;E5RJ83;E5RJV8;E5RJW8	70151000	41326000	88852000	44056000	50953000	21969000	117420000	100150000	30046000	22779000	53722000	33003000	49028000	109610000	38272000	27038000	72687000	53208000	91911000	23407000	0	46990000	21201000	45290000	38248000	115330000	80483000	70764000	28069000	0	31133000	38482000	0	89777000	45029000	114830000	20054000	74214000	58758000	99949000	72049000	0	114390000	75862000	0	28462000	0	0	40731000
C0LTP6;Q8TDF6-8;Q8TDF6-2;Q8TDF6;Q8TDF6-7;Q8TDF6-5;Q8TDF6-9	0	0	0	0	0	0	0	0	0	0	0	0	0	0	0	86519000	153300000	115070000	143710000	173410000	144760000	137470000	171300000	204850000	267550000	122000000	170290000	129920000	168770000	0	94205000	0	0	0	0	240540000	138210000	192020000	0	0	0	144780000	273489984	175600000	0	0	83634000	0	92994000
Q92764;C4AM86;CON__Q92764	0	0	43957000	67304000	0	0	80827000	43955000	0	0	0	0	0	0	0	0	0	0	0	0	0	0	0	0	0	0	0	0	0	0	0	0	0	87988000	0	0	0	65830000	0	111330000	117370000	0	0	0	0	0	0	0	0
C4AMC7;Q6VEQ5;Q9NQA3;A8K0Z3;A8MWX3	50203000	53907000	0	72736000	61538000	0	66881000	65037000	81492000	51329000	0	0	56612000	53600000	76906000	34495000	61889000	34477000	50220000	73669000	57351000	48420000	56461000	81391000	76205000	44994000	71113000	53082000	82176000	41038000	66648000	52910000	48143000	98483000	72610000	106110000	110870000	56917000	35148000	68325000	103810000	59104000	44083000	124760000	89398000	67753000	0	0	0
C9IY40;Q5T653	0	0	0	0	0	0	0	0	0	0	0	41595000	0	0	0	0	0	0	0	0	0	0	0	0	0	0	0	0	0	0	0	0	0	0	0	0	0	0	0	0	0	0	0	0	0	0	0	0	0
C9IY88;P46952	0	0	0	0	0	0	0	0	0	8004500	0	0	0	0	0	0	0	0	0	0	0	0	0	0	0	0	0	0	0	0	0	0	0	0	0	0	0	0	0	0	0	0	0	0	0	0	0	0	0
C9IYS1	0	0	0	0	0	0	0	0	0	0	0	0	0	0	0	0	0	0	0	0	0	0	0	0	0	0	0	0	0	0	0	0	0	0	0	0	0	0	0	0	0	0	0	0	0	0	0	0	0
Q99424;C9J0G0;H7C4Q2	0	0	0	0	0	0	0	0	0	0	0	0	0	0	0	0	0	0	0	0	0	0	0	0	0	0	0	0	0	0	0	0	0	15813000	0	0	0	0	0	0	0	0	0	0	0	0	0	68908000	0
C9J0I9;Q86WB0-3;Q86WB0-2;Q86WB0	56086000	47969000	62393000	50520000	45584000	25246000	20890000	113500000	49430000	0	0	18756000	0	94023000	73865000	42313000	20919000	26927000	68408000	59360000	37772000	91193000	63884000	84828000	68710000	89407000	52288000	34494000	31372000	0	57071000	31972000	72099000	83778000	18768000	21734000	59800000	44481000	50274000	87289000	92283000	85501000	236090000	64662000	125950000	40720000	42633000	31939000	46824000
C9J0J7;G5E9Q6;P35080-2;C9JQ45;C9J2N0	49147000	68412000	213020000	128310000	153630000	256070000	52156000	164090000	414940000	180480000	80054000	84413000	304129984	61775000	82749000	302600000	218730000	73911000	76193000	19762000	77409000	82956000	187630000	71625000	42354000	396089984	337100000	172820000	51804000	75314000	289089984	63870000	81720000	57692000	102990000	16867000	69143000	81574000	122890000	56799000	144820000	221670000	184910000	138320000	115880000	123040000	357220000	0	376400000
C9J0K6;P30626-3;P30626-2;P30626;B4DHQ6	103940000	110250000	82457000	314990016	217300000	519409984	121680000	170280000	503600000	366940000	33840000	84953000	316880000	116080000	371700000	368649984	77783000	124030000	276640000	180500000	109120000	148680000	64725000	157240000	0	397649984	328100000	287500000	232210000	0	271280000	176910000	217060000	52578000	129990000	34695000	78669000	183690000	213670000	107140000	339220000	378700000	243580000	113050000	624499968	279990016	271420000	103760000	271249984
C9J2C0;Q9NY65-2;Q9NY65;V9GZ17;C9K0S6;Q9H853	0	0	0	0	0	12965000	0	3490200	0	0	0	0	0	0	0	10373000	0	0	0	0	0	0	10399000	0	0	52041000	30058000	22161000	47406000	0	49537000	59220000	0	0	0	0	0	0	0	0	0	22011000	29229000	30731000	0	9782700	0	11534000	0
C9J2H1;Q86UX2;G5E9D8;Q86UX2-2;A0A096LP62;Q86UX2-3;H7C5A6	817710016	635000000	2137299968	710950016	371200000	238290000	1087299968	1824199936	446300000	663059968	987990016	402100000	356449984	637920000	686209984	768249984	327750016	661270016	799270016	656950016	886179968	821110016	522150016	1286800000	1622899968	532110016	375830016	581550016	258300000	650880000	724940032	460870016	819830016	837249984	1003699968	120740000	1091900032	1076300032	644550016	1046000000	867409984	621830016	600899968	1112400000	736339968	369150016	69666000	685080000	327190016
C9J2Y9;P30876;A0A1W2PPT5;C9J4M6;Q9H9Y6-4;Q9H9Y6-5;Q9H9Y6-2;Q9H9Y6	201710000	172910000	496860000	219280000	224490000	185210000	541800000	253300000	140280000	31221000	173150000	134080000	178520000	213450000	197360000	286080000	104160000	192860000	289660000	187290000	196020000	211760000	207810000	288880000	348160000	320030016	303710016	331350016	337500000	174660000	281920000	241570000	153710000	307300000	263290000	345120000	334760000	326950016	352830016	281550016	340769984	131900000	397230016	173310000	286620000	114930000	48405000	275920000	257640000
C9J381;P20839-2;P20839-4;P20839;P20839-3;P20839-7;P20839-5;P20839-6;A0A3B3IRL5;C9K0R9;C9J029;H7C5T1;H7C511	0	93517000	137110000	107330000	119150000	96356000	0	0	76739000	108750000	75386000	45173000	132080000	199440000	137010000	127030000	68930000	107470000	16663000	37400000	0	74881000	86229000	183960000	17765000	177080000	70336000	191450000	78349000	0	124270000	137580000	123910000	153020000	66737000	96790000	57484000	86592000	0	93613000	0	64581000	50108000	111280000	101560000	70324000	804120000	1028700032	225450000
C9J3D7;Q9UKG9;Q9UKG9-3;Q9UKG9-2	169010000	247470000	203250000	275150016	195430000	256880000	26343000	241180000	256660000	130930000	131320000	281680000	329800000	233880000	410670016	444809984	368849984	194030000	217590000	267520000	199340000	198790000	183360000	112910000	130150000	220730000	368529984	209970000	193550000	292380000	225720000	238990000	368030016	283510016	83093000	28449000	216320000	345270016	322280000	240930000	117180000	364310016	197000000	148980000	241090000	631100032	117140000	0	154770000
C9J3M4;O75425;F8WF07;O75425-3;O75425-2;O75425-4	0	15258000	14380000	18714000	0	13929000	0	51486000	13830000	0	0	0	0	0	0	0	33952000	0	35133000	0	0	0	0	0	0	0	0	39082000	24934000	61004000	0	24712000	0	19879000	1877400	0	0	0	23930000	0	0	0	0	0	0	0	0	0	0
C9J406;H7C463	66535000	0	0	0	80890000	34253000	0	0	0	0	0	28734000	0	13546000	48052000	78634000	57593000	78266000	61486000	0	70363000	62333000	32379000	33908000	128740000	0	67760000	68500000	80244000	96037000	116020000	55567000	83097000	72673000	102080000	0	102080000	0	0	85117000	0	34709000	57200000	57642000	0	64834000	62220000	25233000	0
C9J4K0;Q9BVC5-2;Q9BVC5	0	0	0	0	0	0	0	0	0	0	0	0	0	0	0	0	0	0	17221000	0	0	15915000	0	0	0	13903000	0	19462000	0	0	17556000	0	0	0	0	0	0	0	0	0	0	13770000	0	11763000	0	0	0	0	0
C9J4T6;P10145	0	0	0	0	0	0	0	0	0	0	0	0	0	0	0	9546700	4898200	9856900	0	1093600	0	0	0	0	0	0	0	3503500	0	0	10005000	0	0	0	0	0	0	0	0	0	0	0	4095000	0	0	5724400	18913000	0	0
C9J4Z3;P61513;M0R0A1;Q6P4E4;E9PEL3;M0R2L6;G5E9R3;A6NKH3	182390000	377689984	270630016	273729984	330929984	350849984	622819968	189870000	334780000	160270000	178250000	259760000	188160000	166280000	206980000	267910000	133360000	200330000	140700000	112730000	237380000	276360000	290080000	183510000	110370000	85210000	210330000	167370000	321950016	163310000	267770000	292849984	188240000	404889984	389820000	173290000	194780000	422809984	244000000	305140000	92461000	186690000	357940000	257490000	376420000	128780000	38950000	0	130320000
C9JZU6;C9J5D1;E7EQ69;Q9GZZ1;F8WCK0;C9J5J3;A0A0D9SF32;A0A087WWJ2;Q9GZZ1-2	0	0	14681000	19516000	0	16536000	0	9104800	19687000	0	0	0	8549700	0	9604300	17291000	0	0	0	0	0	0	0	16970000	0	0	0	0	0	0	0	0	0	0	17496000	0	0	10288000	0	12038000	0	0	0	0	9949700	0	0	0	17335000
C9J5W6;Q9UI15	161580000	119110000	0	0	148400000	0	0	188610000	299080000	0	0	0	0	0	111170000	195090000	98182000	113250000	186050000	168050000	143870000	106340000	0	238350000	248230000	231980000	237580000	95570000	221860000	0	229740000	123890000	125500000	140500000	221920000	116240000	361700000	107010000	129650000	187410000	271590016	104350000	181550000	100540000	0	0	105420000	0	0
C9J5X1;P08069;H0YNR0;H3BSZ8;H0YMJ5	11012000	23927000	0	0	0	0	0	0	0	8170400	0	0	0	0	0	0	19169000	16376000	0	0	0	12234000	6324200	0	0	6311200	0	10828000	13256000	0	0	0	0	18941000	0	14001000	0	0	0	0	0	0	13366000	11838000	0	0	0	0	0
F8WF03;F2Z2I0;F2Z2W5;C9J647	0	70608000	0	0	69850000	20749000	0	56872000	0	0	79123000	0	0	64020000	51001000	15569000	75871000	63758000	96792000	82757000	0	79056000	36943000	98657000	106550000	57757000	26041000	59367000	56955000	41742000	32807000	54365000	0	0	77563000	86710000	54001000	55335000	58109000	70054000	0	72000000	80114000	122710000	0	0	56678000	101520000	44607000
C9J712;P35080	0	0	22465000	0	0	4824700	0	0	34197000	0	0	3854300	10029000	0	0	16203000	0	0	0	0	0	0	0	0	0	17240000	0	0	0	0	0	0	0	0	0	0	0	0	0	0	0	0	0	0	0	0	0	0	0
C9J7E5;Q9Y5L0-3;Q9Y5L0;Q9Y5L0-1;E9PFH4;Q9Y5L0-5	91051000	144070000	134850000	260160000	83402000	201950000	14417000	128940000	113970000	64896000	32827000	113890000	143680000	0	142260000	160210000	85356000	100750000	89558000	199110000	97304000	128040000	144280000	176570000	259810000	222310000	179010000	186200000	57400000	58269000	131780000	78840000	75110000	214960000	86055000	61855000	108710000	151280000	223180000	156750000	411470016	134970000	115810000	179300000	189020000	151810000	172870000	309409984	293800000
H7C5I5;C9J7K9;O15162-2;O15162;C9J9P4;C9J0H3;C9JE06	61352000	27168000	41664000	0	59144000	0	111000000	21291000	68139000	225390000	0	0	0	0	38097000	21843000	26460000	40410000	0	0	0	0	53774000	49394000	0	15492000	73212000	47458000	70899000	0	46404000	52339000	0	61269000	0	0	77587000	53526000	0	0	0	0	50885000	31142000	0	0	175240000	0	35512000
C9J8T4;C9JYN7;O43567;C9J7B4;C9IY58;C9JCY0;O43567-2	0	0	0	0	98759000	0	0	0	0	0	0	0	0	0	0	27246000	24231000	44805000	22293000	0	57251000	15862000	0	61132000	0	28448000	0	27229000	103760000	0	24464000	0	0	0	0	0	37865000	0	0	0	139610000	0	33795000	0	0	0	0	0	22291000
Q14061;C9J8T6;H7C4E5	52714000	45525000	0	0	35149000	63150000	0	16496000	31900000	0	0	44201000	0	0	19326000	63528000	32775000	105790000	22709000	39985000	37084000	69930000	24351000	43513000	16704000	19272000	0	18884000	52347000	0	55050000	70569000	87719000	0	25861000	22785000	35688000	700680	0	32414000	0	55587000	25411000	33243000	0	0	0	0	0
C9J8Z4;Q969P0-3;Q969P0	0	16586000	32243000	25354000	0	25513000	0	19931000	0	0	0	0	0	0	14062000	36829000	13149000	0	0	0	0	27716000	17991000	40194000	0	19319000	0	0	0	36612000	17282000	13004000	17022000	0	0	20333000	0	25833000	29248000	32315000	0	0	30867000	0	0	0	0	0	0
E7ETN9;C9J9M7;O75841;C9J027;C9J6N2	3974899968	2349700096	3772000000	6652400128	1927100032	2892199936	4493499904	1924300032	5881399808	1570300032	1394800000	3216600064	2876499968	5093199872	6309700096	2729100032	3620100096	2595200000	3794599936	3182299904	1604800000	4698399744	3256100096	3828600064	2673400064	1155200000	2670099968	2052499968	2617100032	5022400000	675630016	2169999872	2590899968	4262599936	5363700224	2560800000	2100300032	2071000064	4251800064	4929999872	3130899968	3124600064	1274200064	3133900032	2694299904	2546200064	502700000	0	1434700032
C9JA08;Q96D46;C9IY70;C9IZW9;C9K0C2;C9J0B9	0	0	0	0	0	0	0	0	0	0	0	0	0	0	10233000	0	0	0	0	0	0	0	10067000	0	0	0	0	0	0	0	0	0	0	0	0	7918400	0	0	0	0	0	5726100	0	8086300	0	0	0	0	0
C9JA28;Q9UNL2;Q9UNL2-2;C9J365	163290000	165180000	58963000	95705000	294960000	123630000	0	261930000	139920000	305260000	802680000	201700000	290110016	326070016	230700000	103490000	261380000	517680000	321449984	167320000	554940032	286550016	104980000	149020000	167080000	187970000	102490000	0	228830000	122980000	123850000	216550000	194820000	213160000	119650000	409520000	110990000	208560000	179310000	222440000	86070000	201590000	157940000	251390000	0	139250000	250960000	17252000	999750016
C9JAF7;O95721	0	0	0	0	0	14302000	34247000	0	0	0	0	0	0	0	20753000	21200000	23788000	11836000	0	20632000	0	0	18112000	20213000	0	17819000	0	0	18727000	0	28207000	25898000	15397000	0	0	44298000	27274000	27814000	0	0	0	27200000	24536000	0	0	0	20409000	0	0
C9JAW5;C9JNU6;Q9Y241	0	0	0	0	0	0	0	0	0	0	0	0	0	0	0	18073000	0	0	0	0	0	0	0	0	0	0	0	16412000	0	0	0	0	0	0	0	0	0	23106000	0	0	0	0	0	0	0	0	0	0	0
C9JBG5;Q8NBJ9;Q8NBJ9-2;F5H8L4;E9PMC3;E9PME7;E9PPN9	14738000	15553000	13709000	13775000	15730000	15070000	19127000	22130000	13696000	8192200	17489000	0	0	0	22666000	16543000	10382000	0	25112000	0	19772000	10218000	0	45024000	0	23339000	0	14515000	23979000	0	10574000	0	0	11701000	0	0	0	27805000	32396000	19571000	17585000	12759000	0	0	0	43023000	6689100	0	0
C9JCC6;Q14919;Q14919-2;E9PQX9;E9PNC7;E9PMW2	34205000	82453000	84911000	58765000	46682000	81024000	54122000	87632000	66280000	0	42225000	32742000	45687000	45345000	49594000	72714000	42836000	42524000	113650000	133300000	96973000	69683000	86554000	156420000	57993000	168520000	121010000	77768000	28810000	0	80355000	76667000	59289000	94190000	67931000	93193000	85828000	106860000	185880000	87073000	133520000	47599000	164680000	53773000	92716000	48318000	52995000	72835000	74246000
H7C0R2;C9JG97;C9JEH3;Q13685	0	0	0	0	0	9726300	0	0	0	0	0	0	0	0	0	0	0	0	0	0	0	0	0	0	0	0	0	0	0	0	0	0	0	0	0	0	0	0	0	0	0	0	0	0	0	0	0	0	0
C9JEH7;P22090	0	0	613830016	516960000	473729984	331040000	0	362489984	0	139110000	469649984	0	0	326180000	363760000	0	15006000	0	388780000	479940000	397870016	0	376480000	327840000	0	483809984	0	0	0	0	0	265650000	216430000	0	0	0	361390016	0	451740000	457260000	0	337340000	481820000	0	544200000	329660000	0	0	356660000
C9JEJ2;P49585;C9J050;H7C1T3;C9J2E1;H7BZN1;C9JPY0;C9JVS0;F8WAZ5;F8WBU2;F2Z2B1	230730000	414510016	596780032	373190016	733830016	514270016	451550016	413020000	323220000	42193000	73747000	241420000	149250000	437369984	311390016	416790016	545040000	414750016	499350016	667230016	330840000	425660000	523620000	691950016	304830016	705260032	678680000	664640000	614040000	296209984	461310016	451800000	547539968	467920000	387640000	443760000	310060000	518889984	522209984	508950016	333969984	571470016	675500032	280080000	382969984	470500000	376220000	279470016	511780000
C9JEV9;O95639-3;O95639-2;O95639;B7Z7B0	13307000	16027000	34278000	32373000	0	0	40518000	34931000	0	0	0	0	0	0	0	32233000	0	0	0	39856000	0	0	0	0	24368000	66458000	42085000	76961000	0	0	38497000	0	0	60821000	24755000	0	46112000	52256000	44369000	42209000	50367000	0	76244000	0	45731000	31830000	0	68775000	27694000
C9JF17;P05090;C9JX71;F8WBT9	188780000	21320000	42713000	157280000	87036000	122180000	155110000	11343000	152570000	79987000	0	58422000	136790000	229040000	648990016	183350000	129630000	94661000	221980000	31309000	234950000	94290000	71535000	50387000	90848000	69631000	0	106940000	204960000	290350016	93147000	66637000	441449984	74122000	222560000	72921000	113900000	112890000	0	363169984	47055000	131630000	56004000	406089984	55911000	106490000	1107699968	47563000	188140000
Q13098-7;Q13098;Q13098-5;C9JFE4;A8K070;A0A096LPJ3;A0A096LP07;Q13098-6;J3KRJ4;J3QLT0;J3KSA5;J3KRE8;J3QS84;J3QL53;J3QLE8;J3KTB0;J3QS88;J3QQX0	131710000	134240000	205880000	173990000	169250000	105160000	143900000	117860000	74826000	91814000	129130000	27931000	66270000	90441000	84029000	116810000	127700000	116840000	172460000	138630000	130630000	186630000	96428000	229180000	152610000	263220000	176930000	186120000	99304000	145140000	156870000	62997000	55211000	227930000	217050000	191310000	179180000	171240000	215640000	190120000	227200000	187490000	188410000	121570000	184850000	92045000	112880000	0	76558000
C9JFK9	5813400	0	0	4352700	3372500	0	0	0	0	0	2525400	0	0	3464800	12221000	0	6540600	3689500	3322300	0	0	5527400	0	1957600	1689400	7840100	5790600	7497400	5394900	0	5647200	0	0	0	5943600	4778500	2221300	0	8331700	3277700	0	0	3819100	0	0	0	0	0	0
C9JFR7;P99999;CON__P62894	799190016	594659968	494800000	584440000	654339968	415049984	646200000	290860000	992870016	509780000	531400000	741049984	464969984	739459968	279900000	799769984	318260000	836670016	532089984	526910016	420190016	792670016	345169984	1222000000	450100000	1099299968	1070300032	837070016	914310016	681969984	727440000	375449984	571409984	665200000	778280000	1086400000	1049900032	954950016	437420000	1083100032	440200000	185950000	436800000	324660000	468470016	411670016	202550000	14552000	233280000
C9JFV4;Q8IZL8;E7EV54;I3L445;I3L4P1;I3L1P4;I3L4M7	198540000	98583000	141150000	126040000	266770000	130840000	292889984	144410000	54353000	32997000	589600000	118100000	249060000	374369984	129410000	187070000	196150000	322750016	209090000	332180000	108530000	219660000	271070016	226950000	171770000	390670016	264350000	251650000	252880000	71143000	274740000	222170000	103610000	382960000	116680000	381480000	317380000	316240000	182010000	318670016	385400000	152620000	492300000	187830000	143780000	113970000	244870000	107150000	190450000
C9JG08;Q68DN1	0	7729600000	2856300032	1849600000	3312199936	0	8230799872	2230200064	1035400000	0	0	0	0	2715599872	1474499968	4165900032	2995800064	2873700096	2576199936	3460800000	2911399936	2192300032	4148499968	1348999936	4136100096	1569400064	2061699968	3467200000	1756800000	3603399936	10110000128	6318199808	3481200128	2268499968	1648999936	977840000	8092499968	5847000064	2458299904	2137900032	0	2436199936	3529100032	5218299904	2076199936	4207600128	3580300032	6418100224	5183799808
C9JG87;Q9NYK5;Q9NYK5-2	49425000	0	0	0	0	0	0	0	0	0	114900000	0	0	0	0	38429000	0	45412000	0	0	38331000	35827000	0	24797000	22580000	33277000	39291000	27270000	43354000	0	56525000	20854000	0	64107000	0	34182000	0	33415000	0	44318000	0	0	0	0	23390000	18563000	31045000	0	48778000
F5GZZ9;C9JHR8;Q86VB7-3;Q86VB7-4	63142000	0	0	0	70036000	0	0	0	0	16449000	0	0	0	0	0	36531000	21342000	0	0	0	0	0	13173000	0	0	0	0	0	50241000	0	25436000	25230000	86644000	0	0	7605400	0	71453000	0	34222000	0	0	26358000	0	58327000	0	0	0	0
C9JIF9;P13798;H7C393;H7C1U0;C9JLK2;H0YFE5;F8WEH5	0	31793000	0	70573000	0	48606000	0	48822000	64607000	66856000	0	15667000	100780000	0	50404000	55456000	0	0	33900000	80310000	72951000	45730000	0	79698000	88180000	58741000	83326000	62257000	14869000	21290000	70369000	12876000	0	90173000	52995000	27729000	28927000	0	37040000	0	141160000	127470000	33560000	29075000	319270016	0	0	0	0
C9JIS1	0	0	0	0	0	0	0	0	0	0	0	0	0	0	0	0	0	0	0	0	0	0	0	0	0	0	0	0	0	0	0	0	0	0	0	0	0	0	0	0	0	0	0	0	0	59688000	0	0	0
C9JJ19;P82930	0	0	0	0	0	0	0	0	0	0	0	0	0	0	0	19379000	16097000	15247000	0	0	0	18056000	12258000	0	0	0	15309000	18439000	37378000	0	14139000	0	0	0	0	8011400	0	6894300	17250000	0	0	0	9803200	9277100	0	0	0	0	0
C9JJN9;Q8N3P4-2;Q8N3P4-3;Q8N3P4	0	0	6273700	12008000	0	6020800	0	0	0	1402400	0	0	0	0	0	0	0	0	0	0	0	0	0	0	0	0	0	0	0	0	0	0	0	34329000	0	12782000	0	5956400	0	0	0	0	0	0	0	0	0	0	0
C9JJX6;E9PDC3;O00192-2;O00192	0	0	0	0	0	0	0	0	0	0	0	0	0	0	0	0	0	0	0	0	0	0	0	0	0	0	0	0	0	0	0	0	0	0	0	0	0	0	0	0	0	0	0	0	0	0	0	0	0
C9JKG1	84413000	163100000	0	0	158070000	40377000	0	274560000	0	32305000	87679000	61789000	0	0	0	186840000	93937000	161900000	34134000	13098000	0	67734000	74466000	7373300	14412000	109260000	69502000	94004000	102630000	152610000	241290000	62700000	50112000	0	34535000	0	31378000	18229000	144850000	15759000	0	40307000	37336000	51931000	0	59535000	83687000	4813500	0
C9JLF4;Q9NVH0-2;Q9NVH0	28471000	0	0	26426000	34725000	45517000	40436000	25704000	33880000	0	41306000	40034000	0	47281000	32869000	0	31362000	23718000	48816000	46596000	42787000	39688000	50285000	26060000	30510000	22320000	27164000	37565000	23755000	18554000	0	38856000	43279000	32092000	25957000	34968000	53070000	36770000	52409000	28100000	96297000	24612000	33451000	48560000	0	0	31770000	0	0
C9JLU1;P52434;P52434-3;P52434-2;P52434-5;P52434-4	0	0	0	0	0	9797900	0	0	0	0	0	0	0	0	3252000	0	3783400	4721800	0	0	0	2826700	11641000	0	0	0	0	0	4151600	0	0	6904000	5481400	0	0	0	0	0	0	0	0	5946900	0	5908500	0	0	11050000	0	0
I3L2L5;I3L4Q0;C9JLW8;I3L317	0	0	0	0	0	0	0	0	0	0	0	0	0	0	0	0	0	0	0	0	0	0	8569600	0	0	0	0	21900000	0	0	0	12510000	0	0	0	0	0	21542000	0	0	0	0	0	11165000	0	0	0	0	0
C9JME2;Q9Y4F1;Q9Y4F1-2;A0A1B0GV68;M0QYB0;M0QXT1;M0R262;H0Y783	0	0	22523000	0	7203900	0	0	0	0	51807000	44782000	48753000	0	0	0	0	116290000	50675000	0	0	0	0	0	0	0	0	19359000	18344000	42433000	0	0	165210000	87136000	0	9995200	0	0	0	0	0	3250100	0	0	0	3952300	0	70446000	715590016	0
C9JXC3;C9JNE2;Q9Y530;H7C5Q1;C9J5P1	0	0	0	0	0	0	0	0	0	0	0	0	0	0	0	0	0	0	0	0	0	0	0	0	0	0	0	0	0	0	0	0	0	0	0	0	0	0	0	0	0	0	0	0	43782000	0	0	0	0
C9JXB8;C9JNW5;P83731	2007699968	2657200128	2739000064	2617600000	2537200128	1832499968	2319300096	1889600000	1985799936	1605200000	2162200064	1645900032	2465299968	3727099904	2353799936	1815900032	2822500096	3134200064	4146899968	2109900032	2860999936	2528199936	2432199936	2730500096	3061600000	1948400000	2017100032	1629799936	2455699968	1865799936	2746700032	2442299904	2400600064	2886899968	3165600000	3984000000	3404600064	2221499904	2422299904	2697100032	2100300032	1607900032	2681600000	2108000000	2668600064	1892300032	1126599936	347249984	1192099968
C9JPQ9;C9JU00	0	0	0	0	0	0	0	16425000	0	57788000	108490000	0	0	0	0	0	0	0	0	33563000	0	0	75250000	0	0	0	0	0	56904000	0	0	0	0	0	0	0	0	0	0	0	0	0	0	0	0	0	0	38522000	0
C9JQ41;H7C525;Q4VC31	42935000	0	0	0	58025000	0	0	0	0	0	0	0	0	0	0	127750000	16182000	89308000	47088000	0	0	43233000	20819000	81611000	0	48417000	66113000	31185000	40416000	73898000	96318000	20823000	0	54335000	0	91333000	60637000	123750000	0	48695000	0	37775000	85172000	32863000	0	0	22744000	0	0
C9JQD4;O43447;H0YEL5;O43447-2;A6NM32	0	35547000	0	50539000	45701000	55520000	0	51138000	71094000	54426000	17969000	0	53992000	0	43325000	88505000	32249000	42045000	44714000	40716000	34945000	42883000	44712000	46291000	45994000	73541000	58955000	58579000	41987000	32974000	59928000	0	30307000	40270000	22863000	61878000	53704000	36001000	41331000	52537000	0	36504000	82753000	34478000	60413000	48896000	40958000	64722000	50820000
F8WBI9;E7EUY3;E9PDR0;C9JQS9;E7EX59;P05166;P05166-2;E7ETT4;E7ETT1;E7ENC1;E9PEC3;H7C5C9;C9JAW3;C9JVW9;C9JVY9	0	0	43608000	47788000	0	200890000	0	55915000	18208000	67778000	0	0	0	0	33625000	58516000	92709000	53201000	73464000	0	69478000	0	31613000	0	0	0	0	0	51011000	0	0	0	40966000	46940000	0	0	0	65466000	0	71780000	78243000	0	57846000	0	0	0	0	0	0
C9JQV0;Q9BRJ6	0	26876000	0	0	0	30457000	0	0	0	0	0	0	0	0	28918000	74511000	46426000	36425000	54636000	0	0	50169000	17647000	37211000	37274000	0	32011000	34561000	38524000	0	42444000	43771000	23808000	64196000	0	60378000	47212000	31433000	0	49701000	0	0	67234000	34324000	35314000	45461000	0	0	0
C9JR52;P21246	967860	49487000	1631700	0	0	7603200	2092000	0	0	0	0	0	0	0	0	0	0	0	0	0	0	0	0	0	0	0	0	0	0	0	0	0	8960900	1014000	1807800	0	0	0	4340800	2252900	1308100	0	0	24019000	0	0	0	0	0
C9JRL4	79484000	182620000	64899000	212460000	37244000	37069000	0	137030000	67092000	149350000	0	74674000	17856000	163510000	0	167510000	3544500	43557000	141540000	0	25855000	53845000	14615000	0	0	53329000	159860000	187500000	27490000	26030000	31167000	20278000	19747000	11722000	0	0	0	103090000	210000000	0	0	0	110980000	52142000	105690000	17547000	0	0	74420000
C9JRZ6;Q9NX63;F8WAR4;A0A286YEX5	429190016	358560000	158710000	178810000	338830016	416380000	260690000	279840000	224620000	270270016	304860000	350310016	285700000	152120000	313400000	233700000	369630016	429040000	312150016	117620000	338230016	414880000	386209984	201800000	206170000	202870000	307150016	366849984	466080000	460769984	360520000	351040000	389670016	225410000	429150016	209670000	223250000	412110016	385230016	302750016	103810000	282110016	277590016	313360000	281310016	263750000	354929984	73006000	366449984
C9JS50;Q687X5-2;Q687X5	0	0	0	124360000	0	0	97793000	0	22670000	0	0	0	0	0	0	0	57788000	90041000	90478000	82021000	0	0	48725000	20403000	0	67847000	0	0	93864000	95427000	97756000	44904000	0	0	0	195750000	83956000	0	0	100290000	0	0	0	39104000	0	0	243530000	100720000	13669000
C9JTN7;P31483-2;H7BY49;F8W8I6;P31483;P31483-3;E5RGV5;E5RG67;F8WE16	0	0	0	0	0	0	0	0	16153000	0	0	10509000	8115500	19792000	11193000	0	3600200	9189200	0	14118000	0	15812000	0	0	0	8690400	7385700	6359500	33574000	0	0	10266000	7334400	0	0	5290900	0	0	0	0	0	0	7168900	0	0	0	10422000	0	0
C9JU35;Q9NPL8;H7C5U1;F8WAU6;F8WB00;F8WC42;C9JR82;G3XA94	41260000	16505000	0	18814000	11416000	0	38806000	24490000	11049000	0	0	12819000	0	22009000	0	27399000	11164000	21745000	13210000	0	27497000	20003000	12051000	26250000	0	28873000	25716000	24721000	27545000	14050000	28949000	0	14231000	0	20146000	33972000	23444000	56654000	17070000	25743000	0	13039000	28969000	12905000	11456000	13428000	0	0	17653000
P02765;C9JV77;CON__P12763	1205400064	420289984	2133799936	3915500032	1354800000	1405400064	1220400000	772780032	1675500032	435100000	941059968	490609984	375470016	570040000	698819968	1165200000	251500000	392089984	1520800000	1363500032	4480699904	369580000	172880000	1772099968	3352300032	264360000	268809984	164450000	227930000	2142300032	738600000	462550016	2459099904	1558599936	1198200064	58592000	1121400064	224830000	663840000	845969984	2803699968	1098800000	98862000	1132999936	1486700032	312780000	1177299968	1535200000	3671800064
C9JVE2;Q96GG9;C9JRU6;C9J0B2;C9J8R4	18353000	31389000	0	15923000	45999000	39524000	11823000	36879000	50775000	0	6791000	18201000	29801000	20246000	17368000	63318000	18404000	26518000	19606000	0	0	30920000	18965000	13000000	6728500	22621000	49839000	58219000	10615000	0	24528000	26839000	26116000	0	28918000	14884000	10013000	28552000	27353000	9251000	1544100	77530000	21067000	22701000	19150000	46263000	24277000	2794700	10524000
C9JVN9;Q9H9P8-2;Q9H9P8;G3V5S1;G3V272	0	30443000	25871000	28866000	24590000	23776000	17903000	19693000	18392000	97485000	55587000	0	41590000	0	0	55375000	16656000	0	0	0	0	14567000	29143000	37903000	0	27229000	0	20337000	66681000	33207000	23071000	0	0	28505000	38340000	30186000	30547000	43253000	40059000	37858000	39791000	0	0	0	0	60210000	24638000	19139000	21940000
C9JWC5;C9JIU5	0	0	0	0	0	0	0	0	0	0	0	0	0	0	0	0	0	0	0	0	0	0	0	0	0	0	0	0	0	0	0	0	0	0	0	0	0	0	0	0	0	0	0	0	0	0	0	0	0
C9JXC6	0	0	0	0	0	0	0	0	0	0	0	0	0	0	0	0	0	0	13092000	0	11863000	0	12167000	0	0	0	0	0	10192000	0	0	8701500	0	0	0	0	0	0	0	0	0	0	0	12367000	0	15159000	11859000	0	0
P08833;C9JXF9;C9J6H2	0	0	0	88524000	19729000	167520000	149030000	12822000	384600000	1003200000	0	100880000	396310016	185800000	545080000	103530000	811520000	12817000	186280000	456360000	590270016	223420000	0	180370000	765590016	144330000	0	51952000	84264000	178760000	26151000	13630000	208300000	675230016	246050000	777590016	627920000	278480000	0	485560000	39321000	552659968	179230000	799740032	403230016	283070016	1295699968	659369984	0
C9JXI5;Q66K66	0	0	0	45251000	0	78994000	0	36628000	0	0	0	0	0	0	0	0	0	0	0	0	16316000	0	0	0	0	0	0	0	0	0	0	0	0	0	0	0	0	0	0	0	0	0	0	0	18877000	0	0	0	0
C9JYA1;O15504;O15504-2;B4DT96;O15504-3	0	0	0	0	0	0	0	0	0	0	0	0	0	0	0	0	0	0	0	0	0	0	0	0	23318000	0	22363000	0	21608000	0	0	20366000	0	0	0	21539000	0	31517000	0	0	0	0	30267000	0	0	0	0	0	0
C9JYM0;O75817	0	0	0	0	29902000	0	0	0	0	0	0	0	32146000	0	32798000	0	9517200	40059000	0	0	0	28246000	0	0	0	0	0	0	33375000	0	0	0	0	0	15724000	0	0	0	0	0	0	23934000	0	35825000	0	28482000	0	277510016	0
C9JYQ9;H0Y8C2;Q6P5R6	0	0	0	0	0	0	0	0	0	0	0	0	0	0	0	0	0	0	0	0	0	0	0	0	0	0	0	0	58160000	0	0	0	0	0	0	0	0	0	0	0	0	0	0	0	0	0	0	0	0
K7ENL4;J3QL63;J3QL47;J3KS67;C9JYS5;Q96ET8-3;Q9NYZ1;C9JPH1;A0A0A6YYB9;Q96ET8-2;Q96ET8	0	0	13754000	39305000	0	31268000	30771000	28327000	0	0	37962000	0	0	0	19447000	20246000	30179000	27118000	37602000	3467700	34294000	35496000	17162000	17680000	20927000	29664000	16510000	31958000	26775000	13684000	40376000	0	28282000	0	20926000	32840000	39803000	32994000	44756000	38786000	0	26833000	22817000	17762000	13913000	0	37778000	0	16049000
C9JZB0;Q9BT40-2;Q9BT40	30103000	0	0	0	18206000	0	0	19447000	0	0	0	0	0	20093000	0	12656000	0	13509000	7438400	0	4705400	0	10610000	0	0	13194000	9008600	14310000	18158000	0	0	10374000	22286000	14097000	6182600	11173000	11063000	29686000	25815000	0	0	16983000	9209500	9648000	0	10386000	21913000	0	25738000
CON__A2A4G1	0	0	0	0	0	0	0	22237999104	0	0	0	0	0	0	0	0	0	0	0	0	0	0	0	0	0	0	0	0	0	0	0	0	0	0	0	0	0	0	0	0	0	0	0	0	0	0	0	0	0
CON__A2A5Y0	0	0	0	0	0	0	0	0	0	0	0	0	0	0	0	0	0	0	0	0	0	0	0	0	0	0	0	0	0	41301000	0	0	0	0	0	0	0	0	0	0	0	0	0	0	0	0	0	0	0
CON__ENSEMBL:ENSBTAP00000006074	0	0	0	0	0	0	29934000	0	0	0	0	0	0	0	0	0	0	0	0	0	0	0	0	0	0	0	0	0	0	0	0	0	0	12216000	0	0	0	0	0	0	0	0	0	0	0	0	0	0	0
CON__Q3MHN5;CON__ENSEMBL:ENSBTAP00000018229	0	0	0	0	0	0	0	0	0	0	0	0	0	0	0	13449000	0	31810000	0	0	0	16524000	12206000	0	0	15906000	0	0	18397000	0	21270000	0	0	0	15947000	0	0	0	0	0	0	27286000	0	0	0	0	0	0	0
CON__ENSEMBL:ENSBTAP00000024146	0	0	0	0	0	0	0	0	29736000	0	0	0	0	0	0	0	0	0	0	0	0	0	0	0	0	0	0	0	0	0	0	0	0	0	0	0	0	0	0	0	0	0	0	0	0	0	0	0	0
CON__ENSEMBL:ENSBTAP00000031900	341180000	0	622830016	1079900032	400089984	373220000	159000000	311040000	99647000	173130000	37491000	0	0	0	0	388560000	0	0	569160000	415400000	1528700032	64231000	0	754060032	556739968	0	0	0	106100000	326680000	255850000	0	0	178940000	0	0	611760000	106820000	99765000	43721000	633699968	0	0	212170000	779440000	416960000	2165600000	9016999936	1044499968
CON__ENSEMBL:ENSBTAP00000038253	53345000	98584000	83122000	0	27457000	104130000	23010000	139890000	37755000	0	0	52827000	0	0	101950000	144700000	57928000	0	44035000	134010000	84317000	22570000	0	140110000	101660000	126150000	0	42072000	28455000	42991000	6529600	83933000	195080000	21316000	0	4810300	41582000	42048000	112680000	28791000	21438000	83913000	86037000	40998000	81624000	0	0	0	0
CON__H-INV:HIT000016045	0	0	0	0	0	0	55193000	24518000	0	23007000	57336000	0	0	0	0	0	0	0	0	0	0	0	0	0	0	0	0	0	0	0	0	0	0	0	0	0	0	31562000	0	0	0	0	0	0	0	0	0	0	0
CON__H-INV:HIT000292931	24570000	21311000	0	9374500	20435000	0	0	17119000	16683000	0	0	21007000	0	15890000	25829000	0	44446000	26975000	16574000	0	0	0	27993000	0	0	34677000	28690000	49733000	45917000	0	0	0	37831000	7142700	29071000	10002000	0	21993000	21568000	16250000	0	32275000	0	0	9673800	0	16230000	0	0
CON__O76013;O76013-2;O76013;CON__A2AB72	0	0	0	76431000	0	124050000	0	52277000	67513000	0	0	137190000	103210000	82454000	101860000	96090000	124840000	63143000	107250000	8850400	90086000	131790000	102340000	136370000	73416000	119920000	152260000	132590000	122740000	27880000	185890000	54920000	83098000	0	177040000	59353000	77947000	127210000	0	78107000	0	106560000	124970000	80709000	60778000	0	102850000	0	0
CON__O76015;O76015;CON__O76014;O76014	0	0	0	0	0	0	0	0	0	0	0	0	0	0	0	0	0	0	97624000	0	0	0	0	0	0	0	0	0	0	0	0	0	0	0	0	0	0	0	0	0	0	0	0	0	0	0	0	0	0
CON__O95678;O95678	0	0	0	0	0	0	0	0	0	0	0	0	0	0	0	0	0	0	0	0	0	0	0	0	0	0	0	0	0	42211000	0	0	0	0	0	0	0	0	0	0	0	0	0	0	0	0	0	0	0
CON__P00711	0	0	0	0	0	0	0	0	0	0	0	0	0	0	0	0	0	0	0	0	0	0	0	0	0	0	0	0	0	0	0	0	0	0	0	0	0	0	0	0	0	0	0	0	0	0	0	0	0
CON__P00761	3638899968	3754599936	2601200128	2731500032	2928900096	4118200064	4129700096	4264900096	1445900032	2622599936	2532300032	1772400000	2167399936	2076600064	1722400000	3944499968	2771599872	6218599936	5295600128	5482399744	7030799872	4516400128	3693600000	3017200128	4856500224	3480100096	2657499904	3141700096	3131099904	3716800000	3502899968	2750000128	3956499968	1952999936	2494899968	3711500032	4438700032	2207500032	2588999936	2348699904	1730599936	4410699776	2481900032	6247699968	4512699904	3481999872	3128199936	2878500096	2221199872
CON__P01966	0	0	0	4094000	2141900	0	5663100	0	3571700	2110200	0	0	0	108420000	0	0	0	0	0	3059500	0	0	6113400	0	4794000	4547800	0	0	0	0	0	0	0	0	0	0	6459300	0	0	0	0	0	0	0	3177000	0	0	1348200	4939500
CON__P02070	0	0	0	0	0	0	0	20426000	0	0	0	0	0	0	0	0	0	0	0	0	0	0	0	0	0	0	0	0	0	0	0	0	0	0	0	0	0	0	0	0	0	0	0	0	0	14115000	0	0	0
CON__P02533;P02533	46338998272	56594001920	21898999808	38394998784	24212000768	22126000128	28105000960	40890998784	38508998656	32938000384	21165000704	287660000000	190810000000	118570000000	61497999360	17894000640	76073000960	42107998208	31751999488	89354002432	81063002112	38626000896	75646001152	72542003200	54425001984	34200000512	48575000576	33333000192	65592000512	49501999104	63834001408	75458002944	42326999040	27012999168	77808001024	110070000000	36282998784	59647000576	30357000192	67181998080	19527000064	35450998784	63499001856	43996999680	29696999424	80342999040	57972998144	1136700032	44013998080
CON__P02538;P02538;B4DIR1;K7ELP4;K7EKH9	160900000000	174660000000	161580000000	156840000000	131210000000	116380000000	128970000000	172980000000	150050000000	63969001472	53368000512	298250000000	285340000000	257780000000	246700000000	102060000000	250150000000	113820000000	192690000000	111580000000	166350000000	157160000000	131050000000	137340000000	149740000000	119910000000	94144004096	96324001792	158270000000	198060000000	116720000000	199280000000	203850000000	68821000192	155100000000	194600000000	190050000000	135810000000	178540000000	211050000000	28404000768	251580000000	168520000000	140850000000	93245997056	208820000000	104850000000	1076899968	134960000000
CON__P02662	0	0	0	0	0	0	1225400	0	0	1561800	0	0	0	0	0	0	0	0	0	31383000	0	0	0	0	0	0	0	0	0	0	0	0	0	0	0	0	0	0	0	0	3338100	0	0	0	0	0	0	0	0
CON__P02663	0	0	0	0	0	0	1598600	0	0	0	0	0	0	0	0	0	0	0	0	0	0	0	0	0	0	0	0	0	0	0	0	0	0	0	0	0	0	0	0	0	0	0	0	0	0	0	0	0	0
CON__P02666	0	0	0	0	0	0	0	2848700	2960200	0	0	0	0	0	0	0	0	0	0	0	0	0	0	0	0	0	0	0	0	0	0	0	0	0	0	0	0	2698200	0	0	0	0	0	0	0	0	0	0	0
CON__P02668	0	0	0	0	0	0	0	0	0	0	0	0	0	0	0	0	0	0	0	0	0	0	0	0	0	0	0	0	0	0	0	0	0	0	0	0	0	0	0	0	0	0	0	0	0	0	0	0	0
CON__P02676	0	0	0	0	0	0	0	5183100	0	0	77426000	0	0	0	0	0	0	0	0	67652000	0	0	0	0	0	0	0	0	31515000	0	0	0	0	0	0	0	0	0	0	0	0	0	0	0	0	0	0	195670000	0
CON__P02754	0	0	0	0	0	209700000	0	0	0	0	0	0	0	0	0	0	0	0	0	0	0	0	0	0	0	0	0	0	0	0	0	0	0	0	0	0	0	0	0	0	0	0	0	0	0	0	0	0	0
CON__P02768-1;P02768;A0A0C4DGB6;B7WNR0;H0YA55;D6RHD5;C9JKR2;P02768-2;A0A087WWT3;P02768-3;H7C013	156310000000	73906003968	206360000000	468120000000	207130000000	307960000000	54223998976	94452998144	227500000000	173050000000	57949999104	121640000000	90595999744	153830000000	85585002496	109720000000	100200000000	98459000832	210530000000	70903996416	507740000000	59456999424	34608001024	195010000000	286420000000	27005999104	26492000256	26428999680	53943001088	280150000000	92610002944	159540000000	388920000000	136770000000	124880000000	16714000384	163500000000	27331000320	108790000000	112130000000	187390000000	232100000000	11557999616	305170000000	182990000000	69488001024	207070000000	158570000000	204460000000
CON__P04258	2147000064	1292899968	0	0	0	0	0	866670016	819590016	1211500032	4737699840	882040000	873760000	593820032	0	0	1476000000	1003400000	876030016	77776000	0	0	0	747160000	0	0	0	0	1340600064	563630016	0	0	0	1070000000	1866200064	617329984	0	1393600000	1135800064	1281699968	0	0	0	2785299968	0	0	0	0	0
CON__P04259	38343000	88678000	96615000	38365000	16483000	0	0	2438400	0	0	18076000	152950000	0	0	0	2555900	70881000	0	983710	40716000	0	0	12574000	251300000	0	0	0	0	3193100	47469000	2001300	2923900	89761000	0	31116000	1594600	97994000	23152000	0	0	22844000	140330000	0	286449984	0	0	0	0	33332000
CON__P05784	76971000	0	114320000	101680000	276830016	0	14754000	56985000	93948000	83530997760	140580000	543260032	102120000	0	29780000768	141640000	212510000	39303000	487920000	132690000	231430000	197290000	68714000	91242000	106450000	316820000	15324999680	128610000	97852000	0	184790000	30866999296	107100000	244780000	71408000	215840000	132170000	267900000	139170000	175180000	92391000	21369999360	245240000	64329000	160170000	33292000	18893000704	23840000	104340000
CON__P05787;P05787;P05787-2;F8VUG2;F8VP67;F8VQY3;H0YIB2	304340000000	322820000000	244240000000	226850000000	278670000000	337790000000	313470000000	295510000000	275770000000	349250000000	160790000000	356710000000	299020000000	320570000000	280950000000	341860000000	518790000000	385510000000	433550000000	74467999744	248990000000	335520000000	332360000000	208940000000	231890000000	355630000000	352640000000	353820000000	354850000000	277220000000	424950000000	352080000000	403860000000	231240000000	247470000000	396880000000	239610000000	270540000000	338680000000	261040000000	80036003840	371670000000	322550000000	500010000000	230450000000	308770000000	371540000000	8248999936	325320000000
CON__P06868	0	0	0	0	0	0	0	0	0	0	0	0	0	0	0	0	0	0	0	0	0	0	0	0	0	0	0	0	0	0	0	0	0	0	0	0	0	0	0	0	0	0	41073000	0	0	0	0	0	0
CON__P08727	436420000000	404110000000	370640000000	331340000000	352010000000	454060000000	432410000000	356220000000	359980000000	400400000000	193670000000	655030000000	599450000000	553270000000	517100000000	444470000000	560410000000	301430000000	554380000000	196540000000	359710000000	451510000000	460480000000	402270000000	369230000000	340430000000	382500000000	420570000000	362270000000	401980000000	407960000000	450160000000	467180000000	264170000000	512160000000	480840000000	371930000000	398360000000	415490000000	383390000000	227860000000	533720000000	404150000000	414160000000	315840000000	524590000000	368590000000	15297999872	395730000000
CON__P08729;A0A1W2PRP1	0	44700000	0	0	0	0	0	0	0	64235000	0	0	0	0	0	1791100	2393600	2928800	0	0	0	0	18942000	0	0	0	0	0	2290600	0	0	4116900	20815000	0	0	1471300	0	0	0	0	0	0	0	85411000	0	0	0	0	0
CON__P08730-1	105150000	27128000	162520000	13283999744	11512000	17045999616	2327200000	7846799872	33155000	22139000	1874300032	3694299904	48566000	23077000	23024001024	2729600000	6027200	289080000	53008000	52390000	82102000	4936999936	22166000	6784200	182900000	1226099968	3756999936	165150000	201150000	44526000	341430016	12772000	47202000	42662000	11548000	5515100	27448000	3722500096	21184000000	36829000	222520000	77324000	10249000	22814000	64478000	25496000512	0	0	78649000
P08779;CON__P08779;K7ENW6	1480600064	1038899968	3826299904	2462099968	3952600064	2960100096	3511800064	2986099968	1832499968	3508499968	1850700032	12307999744	5389499904	4052100096	5388700160	1658499968	5298500096	1798400000	2304499968	3436199936	1879699968	1317200000	4117900032	1775200000	3188199936	2522700032	3577499904	3521299968	4658899968	2504100096	1917699968	5508899840	3997100032	1232199936	4116900096	2568900096	3926000128	1716999936	1480700032	3610899968	622649984	1606899968	2779300096	1903600000	1368700032	3734400000	2787500032	11938000	3017799936
CON__P13645;P13645	1520300032	678129984	1321500032	9384699904	468460000	917169984	393609984	230360000	818350016	993080000	2051600000	2087500032	439040000	1387399936	1369100032	366409984	761400000	1164499968	1018300032	3153299968	1402300032	421060000	869939968	849800000	929000000	1731200000	702950016	1736999936	360540000	1795900032	1321900032	7631699968	1247200000	456929984	1470099968	603950016	706220032	70275000	877500032	50323000	1128000000	2889100032	417760000	864460032	1081699968	88457000	1031600000	2106000000	823569984
CON__P13646-1;K7EQH6;K7EMJ2	88260000	72176000	60518000	313840000	182390000	234380000	160540000	148840000	140230000	204840000	713720000	77572000	242950000	249150000	68542000	85071000	139320000	540080000	188360000	0	0	159420000	354769984	204920000	0	183240000	181630000	145380000	517740000	451080000	205330000	175370000	0	247020000	143050000	376529984	0	381480000	232490000	82000000	20893000	135000000	356840000	169820000	133900000	148210000	422040000	0	365460000
CON__P13647;P13647;H0YI76;F8W0C6;H0YIN9;F8VV57;F8VU69	449120000000	501640000000	287850000000	269200000000	350530000000	663220000000	290740000000	359080000000	287640000000	458330000000	169170000000	716140000000	465170000000	420160000000	542440000000	325760000000	525140000000	141100000000	571590000000	191340000000	337080000000	471190000000	510600000000	294120000000	455410000000	342560000000	351790000000	350450000000	241520000000	351060000000	317460000000	578840000000	607710000000	187530000000	385970000000	364420000000	333130000000	247900000000	465150000000	284990000000	125320000000	549870000000	249020000000	409770000000	207200000000	442250000000	236050000000	2141299968	283790000000
CON__P17697	0	0	0	0	0	0	0	0	0	0	0	0	0	0	0	0	0	0	0	0	0	0	0	0	0	0	0	0	0	0	0	0	0	0	0	0	0	0	0	0	0	0	0	357500000	0	0	0	0	0
CON__P19001	0	0	0	0	0	0	0	26190000	0	0	0	0	0	0	0	0	0	0	0	0	0	0	0	0	0	0	0	0	0	0	0	0	0	0	0	0	0	0	0	0	0	0	0	0	0	0	0	0	0
CON__P19012;P19012;A8MT21;P19012-2;C9JTG5	0	0	0	2126099968	0	0	0	0	0	0	41042000	0	0	2754900	0	0	0	0	0	1001000000	0	0	0	0	0	0	2578100	2684700	0	0	0	0	0	0	0	0	0	4377800	0	0	0	4702600	0	0	0	0	0	0	0
CON__P19013;P19013;F8VX05;F8VZR6	0	262730000	2285200	3399600	6793100	257390000	190910000	123290000	56055000	70277000	93122000	153270000	91853000	500600000	108160000	695409984	152190000	0	259370000	989390016	51929000	346780000	278710016	595960000	140360000	277569984	564129984	535760000	232700000	31647000	191250000	1104000000	96740000	101910000	89486000	29985000	53889000	349430016	8748099584	70116000	553649984	170840000	420270016	637910016	29058000	102670000	10611000	18598000	74880000
CON__P20930;P20930	0	0	0	0	0	0	0	0	0	0	0	0	0	0	0	0	0	0	0	0	0	0	0	7792400	0	0	0	0	0	0	16494000	43648000	0	0	0	0	0	0	0	0	0	0	0	0	0	0	0	0	0
CON__P35908v2;P35908;CON__P35908;H0YID6	535769984	210250000	484590016	1203399936	0	439960000	209420000	47504000	287510016	274080000	753529984	817240000	307300000	557070016	445510016	69952000	37570000	608030016	447009984	497329984	1235399936	98799000	466320000	389300000	633630016	880240000	418569984	673240000	183910000	1057299968	460260000	6976200192	507169984	395380000	777820032	263930000	356070016	131070000	773219968	155720000	209030000	1552700032	153990000	167960000	358030016	0	484540000	962289984	247320000
CON__P41361	0	0	0	0	40959000	0	0	48413000	0	0	0	0	0	0	0	0	0	0	0	0	0	0	0	0	0	0	0	0	0	0	0	0	0	0	0	0	0	0	0	0	0	0	0	0	0	0	0	0	0
CON__P50446	0	0	0	0	0	0	0	0	0	0	0	0	0	0	0	0	0	0	0	0	0	20470000	0	0	0	0	0	0	0	0	0	0	0	0	0	0	0	0	0	0	0	0	0	0	0	0	0	0	0
CON__P67983;Q8N339;P80297;P13640-2;P04732;P02795;P13640	0	0	0	0	0	0	0	0	0	0	0	0	0	0	5244700	0	0	0	0	0	0	0	0	0	0	0	0	0	0	0	0	0	0	0	0	0	0	0	0	0	0	0	0	0	0	0	0	0	0
P78386;CON__P78386;U3KPR1	0	0	0	0	0	0	0	0	0	0	0	0	0	0	0	0	0	0	0	0	0	0	0	0	0	0	0	0	0	193560000	0	0	0	0	0	0	0	0	0	0	16937000	0	0	0	0	0	0	0	0
CON__Q04695;Q04695;F5GWP8;K7EPJ9;K7ESE1;A0A3B3IS58;G3V186;Q8N1A0-2;Q9ULK0	115070000000	136550000000	90269999104	115660000000	105230000000	170100000000	127060000000	122410000000	85881004032	113270000000	66296000512	270530000000	170980000000	164560000000	150080000000	65669001216	175930000000	77659996160	164290000000	47709999104	131520000000	129850000000	230370000000	161130000000	121720000000	123370000000	139330000000	130260000000	116680000000	110130000000	94294999040	146120000000	139220000000	66190000128	138010000000	113740000000	128920000000	118480000000	131290000000	129390000000	65736998912	207970000000	90215997440	154610000000	71050002432	226110000000	104150000000	1525200000	121300000000
CON__Q05443	2148100096	2720600064	3206599936	5761500160	3172800000	1538300032	9596300288	0	1599500032	661180032	8180400128	738409984	1794599936	738899968	5178899968	0	1983200000	2680000000	1384700032	3768800000	3286700032	1791900032	1059500032	1889900032	2086000000	355520000	1148800000	853070016	2877299968	7006799872	0	2118499968	1740899968	6057600000	4678600192	753760000	1928499968	0	1347299968	8584900096	7941199872	726510016	0	1438499968	6548800000	0	1600999936	8536200192	4410299904
CON__Q14525;Q14525;G3V1C2;CON__Q6IFU5;Q6A162	0	0	0	0	0	0	0	0	0	0	0	0	0	0	0	0	0	0	0	0	0	0	0	0	0	0	0	0	0	3325900	0	0	0	0	0	0	0	0	0	0	0	0	0	0	0	0	0	0	0
CON__Q15323;CON__Q9UE12;Q15323	0	0	0	0	0	39670000	0	0	0	0	0	0	0	0	0	0	0	0	0	0	0	0	0	0	0	0	0	0	0	311080000	0	0	0	0	0	0	0	0	0	0	189040000	0	0	0	0	0	0	0	0
CON__Q28107	0	0	1982400	0	0	2574800	0	0	0	2640600	16697000	0	2068600	0	0	18875000	0	0	0	160200000	0	0	0	0	0	0	0	0	0	0	0	0	0	0	0	0	0	0	0	0	15729000	0	0	0	0	0	0	7819800	0
CON__Q28194	0	0	0	0	0	12449000	634560	969350	138970	0	735720	0	0	0	0	2921200	0	694200	1391700	1161800	1684600	0	0	640770	0	443860	675460	0	107920	0	974180	0	0	142680	514170	0	5015300	305030	0	595570	648860	1405900	376770	5184700	1255000	0	0	0	0
CON__Q2KJC7	0	0	0	0	0	0	0	0	0	0	0	0	0	0	0	0	0	0	0	0	0	0	0	0	0	0	0	0	0	0	0	0	0	0	0	0	0	0	0	0	105490000	0	0	0	0	0	0	0	0
CON__Q2M2I5;Q2M2I5	152460000000	223960000000	208990000000	77000998912	171620000000	128860000000	103620000000	146230000000	66026000384	14191000	30154000384	0	8551600	0	134830000000	123310000000	175130000000	37598998528	236500000000	64396001280	98814001152	162020000000	31620000	67179000	250670000000	129850000000	93744996352	88314003456	68894998528	156010000000	74306002944	161410000000	235550000000	80274997248	117180	118790000000	200910000000	26507000	266890000000	98035998720	0	145200000000	77211000832	100930000000	67982999552	10914000	30244999168	34320000	135860000000
CON__Q2YDI2;O43929-2;O43929-3;O43929	0	0	0	27919000	0	0	0	0	0	0	0	0	0	0	0	0	0	0	0	54330000	31810000	0	0	49755000	100360000	57006000	47108000	15611000	0	0	0	0	0	0	0	0	54002000	32458000	0	0	0	0	79914000	0	0	0	0	0	0
CON__Q32MB2;Q86Y46;Q86Y46-2;H0YIC5;H0YIG3	0	0	0	0	0	0	0	0	0	0	0	0	0	0	0	0	0	0	0	0	0	0	0	0	0	0	0	0	0	0	0	0	0	0	0	0	0	0	0	0	0	0	0	0	0	10026000384	0	20270000128	7975399936
CON__Q3KNV1;P08729	31729000448	20810999808	14508000256	9378799616	7594699776	4954899968	18080000000	7553999872	15608000512	42537000960	17737000960	14707000320	20292999168	17610999808	11591999488	11621999616	20753999872	27936999424	7240099840	4455300096	5986299904	16791000064	5609500160	5119000064	12176000000	14958000128	23701000192	15504000000	10236000256	10501000192	19562999808	15185000448	25034999808	13934999552	7227599872	18929999872	13482000384	13461999616	12179999744	14398000128	6785500160	4308800000	9041099776	22723999744	13368999936	21504999424	19502000128	2298800128	13852999680
CON__Q3SX14;Q5T0H8	0	0	0	0	0	0	0	0	0	0	0	0	0	0	0	0	0	0	0	145130000	0	0	50239000	0	0	0	0	0	55871000	0	122990000	22209000	0	23611000	0	0	0	138880000	0	0	0	109160000	108700000	0	0	0	85968000	0	0
CON__Q3SY84;Q3SY84	0	0	0	0	0	0	0	0	0	0	0	0	0	0	0	0	13404000	0	0	0	0	0	0	0	0	2148600064	49598000	2411500032	0	0	0	0	0	0	0	0	0	0	0	0	0	0	0	6531600	0	26939000	0	0	0
CON__Q9Z2K1;CON__Q3ZAW8	0	0	0	0	0	0	0	69643000	0	0	0	0	0	0	0	249450000	0	0	0	0	0	0	0	0	0	0	0	14541000	0	0	155250000	0	0	0	0	0	0	88847000	0	0	0	0	114960000	0	0	91923000	0	0	0
CON__Q497I4	0	0	0	0	0	0	0	0	0	19267000	0	0	0	0	0	0	0	0	0	0	0	0	0	0	0	0	0	0	0	0	0	0	0	0	0	0	0	0	0	0	0	0	0	0	0	0	0	0	0
CON__Q5D862;Q5D862	25989000	0	0	0	0	0	0	0	0	0	0	0	0	0	0	0	0	0	0	0	0	0	0	0	0	0	0	12697000	0	0	0	0	0	0	0	0	0	0	0	0	0	0	0	0	0	0	0	0	0
CON__Q5XQN5	60964000	0	102380000	159880000	28318000	59431000	25069000	0	0	0	935350016	182630000	138440000	170100000	22309000	15542000	134130000	170190000	122340000	172110000	128080000	51813000	116940000	71698000	97567000	211610000	48553000	23175000	45285000	232210000	58674000	25729000	271460000	56641000	56191000	31473000	77001000	24654000	35507000	21129000	121110000	310540000	23811000	74849000	58383000	13485000	305620000	1490400000	41314000
CON__Q61726	0	0	39980000	0	0	0	0	0	0	0	0	0	0	0	0	0	0	0	0	0	0	0	0	0	0	0	0	0	0	92473000	0	0	0	0	0	0	0	0	0	0	0	0	0	0	0	0	0	0	0
CON__Q61782	2578599936	405009984	0	513060000	1088700032	0	810680000	1112199936	0	0	166680000	0	40330000	0	0	107560000	0	239200000	416100000	0	508670016	12421000	521849984	629830016	634320000	294680000	523529984	621310016	484560000	2246700032	290150016	0	0	0	104400000	387270016	587950016	703270016	409009984	736430016	0	0	0	0	201260000	515440000	0	0	0
CON__Q6IFX2	115000000	382990016	37037000	12243000	99642000	0	0	254680000	0	0	0	0	0	0	96035000	109460000	194110000	53535000	48494000	0	0	67466000	0	0	0	82178000	0	59756000	144160000	68847000	89116000	300470016	433940000	0	0	0	49216000	0	104880000	0	0	258820000	32374000	100330000	0	0	0	0	19380000
CON__Q6IME9	0	0	0	0	0	0	0	0	0	0	0	0	0	0	0	0	34920000	0	0	0	0	0	0	0	49342000	0	0	40447000	0	0	0	0	0	0	0	74760000	0	0	0	0	0	0	0	0	0	0	0	0	0
CON__Q6ISB0;CON__Q9NSB2;Q9NSB2	23691000	78945000	6727700	0	19445000	105080000	9484900	52601000	16325000	44038000	12487000	45750000	0	21338000	0	46145000	78824000	0	12334000	0	15679000	40086000	0	0	0	27768000	24954000	23444000	9677400	0	68741000	58718000	47362000	7813600	28081000	0	0	5892800	17471000	8226800	0	32998000	14673000	51446000	0	42286000	0	0	0
CON__Q6KB66-1;Q6KB66-2;Q6KB66;Q6KB66-3	0	0	0	72828000	0	0	0	0	0	0	0	0	0	46884000	10547000	0	0	14768000	14044000	80957000	24327000	17318000	3776700	11554000	0	0	34218000	25124000	2569900	0	9393800	0	0	0	0	16435000	121210000	12779000	0	0	0	6388100	0	14960000	0	69424000	0	0	0
CON__Q6NT21;P78385;CON__O43790;CON__P78385;CON__Q14533;O43790;A0A087X106;Q14533	21356000	14956000	61794000	82386000	12705000	37229000	139700000	12040000	14728000	46858000	0	0	0	0	0	0	3902100	0	0	20930000	35874000	0	20973000	52162000	51661000	5365100	5751500	0	0	1944700032	2876300	32083000	41211000	36390000	9109500	4053600	21870000	34309000	23666000	15960000	92667000	3913900	0	11359000	12157000	0	3479500	60124000	0
F8W1S1;CON__Q7RTS7;Q7RTS7	0	0	0	0	0	0	0	0	0	0	0	0	0	0	0	0	0	0	0	0	0	0	0	0	0	0	0	54993000	0	0	0	0	0	0	0	0	0	0	0	0	0	0	0	0	0	0	0	0	0
CON__Q8N1N4-2;CON__Q7RTT2;Q8N1N4;Q8N1N4-2	287750016	554929984	577500032	374020000	542300032	662529984	389960000	182470000	209640000	208430000	130920000	667580032	691449984	593260032	569150016	186820000	268960000	114150000	538910016	206040000	507369984	326580000	486870016	443880000	147630000	391270016	729420032	846270016	262670000	268830016	415420000	593209984	522470016	152910000	332929984	175590000	653710016	566400000	778659968	161830000	1488499968	354350016	209590000	229120000	149290000	1545600000	188660000	0	654510016
CON__Q7Z3Y8	0	0	0	0	0	0	0	0	0	0	0	0	0	0	0	0	0	0	0	0	0	0	0	0	0	43449000	0	0	0	0	0	0	0	0	0	0	0	0	0	0	0	0	0	0	0	0	0	0	0
CON__Q7Z3Y9;Q7Z3Y9	2525600000	6539700224	421700000	233600000	1802099968	3389499904	382070016	5198099968	1386400000	0	185810000	0	0	0	2782500096	3207600128	4406700032	674390016	1485600000	537609984	627219968	2728100096	0	0	578140032	2186700032	684140032	1500000000	1540499968	2135299968	2440399872	4310700032	5593399808	358049984	0	1625100032	629009984	0	2074899968	561670016	0	5912300032	708769984	375670016	459540000	0	620529984	0	694540032
CON__Q7Z3Z0;Q7Z3Z0	0	0	0	0	0	0	0	0	0	0	0	0	0	0	0	0	0	0	0	0	0	0	0	0	0	481190016	60717000	541139968	0	0	0	0	0	0	0	0	0	0	0	0	0	0	0	0	0	0	0	0	0
CON__Q86YZ3;Q86YZ3	0	0	0	0	0	0	0	0	0	0	0	2315600	0	0	0	0	1346700	1918800	0	0	0	943050	2996600	0	0	3192900	0	0	0	2094300	1146200	3992100	1738100	0	0	0	0	0	0	0	0	8134100	0	1568300	0	0	2576800	0	0
CON__Q8BGZ7	0	0	0	0	0	103710000	32073000	59789000	0	0	0	0	48049000	0	53705000	42203000	59707000	45235000	230270000	57898000	28426000	0	0	0	0	0	113360000	68285000	0	0	0	0	0	0	0	0	0	22594000	77640000	62445000	0	0	0	57717000	0	0	0	0	120070000
Q8N1A0;CON__Q8N1A0;J3QQR9	0	0	0	0	0	0	0	0	0	0	0	0	0	0	0	0	0	0	0	0	0	0	0	0	0	0	0	0	0	0	0	0	0	0	0	0	0	0	0	0	0	0	0	0	0	0	0	0	0
CON__Q8VED5	0	0	5997700	6071000	0	11210000384	0	20528001024	0	33409000	34558000	0	0	0	0	41297000	0	0	0	0	33406000	0	0	18546000	0	0	0	0	16084000	0	0	0	0	0	0	25222000	0	0	0	7481800	0	0	0	19183000	4264700	0	0	0	6514500
CON__Q922U2	0	0	0	0	0	0	0	0	0	0	0	0	0	0	394980	0	0	0	0	0	0	0	4602200	0	0	0	0	0	0	0	0	584990	377860	0	0	0	0	0	0	0	0	1745100	0	0	0	0	0	0	0
Q99456;CON__Q99456;A0A3B3ITG2	0	0	22695000	0	0	0	0	0	0	0	0	0	0	0	0	0	0	0	0	0	0	0	0	0	0	0	0	0	0	0	0	0	0	0	0	0	0	0	0	0	0	0	0	0	0	0	0	0	0
CON__Q99PS0	0	0	2687700	2042200	0	3623600	3549900	0	0	0	0	0	0	0	0	0	0	0	0	0	0	0	0	0	1383600	0	0	0	0	0	0	0	0	0	0	0	0	0	0	2521200	2016900	0	0	0	0	0	0	0	0
F5H1T9;CON__Q9BYR9;F5H6S0;Q9BYT5;Q9BYU5;Q9BYR9;P0C7H8	0	0	0	0	0	0	0	0	0	0	0	0	0	0	0	0	0	0	0	0	0	0	0	0	0	0	0	0	0	7646400	0	0	0	0	0	0	0	0	0	0	0	0	0	0	0	0	0	0	0
CON__Q9C075;Q9C075;Q9C075-2;J3QR55;K7EPI0;Q9UFN7	96854000	10884000	437880000	525060000	468350016	694480000	1419699968	536600000	518700000	1782300032	0	835990016	636030016	784670016	736310016	604099968	428400000	42358000	98937000	66536000	1680600064	536870016	3910200064	2629400064	671340032	283550016	300700000	430840000	725070016	751409984	277150016	500160000	22857000	33760000	1114200064	147610000	170310000	1149100032	790590016	0	82980000	339760000	975560000	181910000	89913000	787520000	180390000	24982000	247760000
CON__Q9D312;CON__A2VCT4	0	0	0	0	0	0	0	0	0	0	0	0	0	0	0	3981900	8550100	0	3735500	0	0	0	0	0	0	0	0	0	0	0	0	0	0	0	0	0	0	0	0	0	0	0	0	0	0	0	146370000	0	0
CON__Q9DCV7	0	0	0	0	0	0	0	69296000	0	0	0	0	0	0	0	0	0	0	0	0	0	0	0	0	0	0	0	0	0	0	0	0	0	0	0	0	0	0	0	0	0	0	0	0	0	67262000	0	0	0
CON__Q9H552	0	0	0	0	0	202310000	0	0	0	0	0	0	0	0	0	0	0	0	0	0	0	0	0	0	0	0	0	0	0	0	0	0	0	0	0	0	0	0	0	0	0	0	0	0	0	0	0	0	0
CON__Q9NSB4;Q9NSB4	0	52759000	0	0	0	97493000	118350000	0	0	14787000	0	0	0	0	13937000	0	0	0	0	0	0	0	0	0	0	0	93612000	67886000	0	394550016	63778000	0	0	0	40223000	36225000	0	0	0	22955000	0	0	107030000	0	0	0	0	0	0
CON__Q9QWL7	504630016	275120000	332320000	960169984	558169984	292889984	1002600000	0	480400000	328030016	0	316969984	0	2078899968	696000000	169710000	677299968	128710000	1404099968	567900032	531000000	653569984	402649984	1574300032	1132899968	664739968	723900032	1173100032	221550000	458760000	350040000	489700000	408400000	569000000	598369984	1135399936	1533299968	790880000	0	832840000	593720000	522590016	669670016	356049984	521720000	577139968	411689984	0	801600000
CON__Q9R0H5	0	0	0	0	0	0	0	0	0	0	0	0	0	0	0	0	0	0	0	2904800	0	0	10702000	0	0	0	0	0	0	0	0	0	0	0	0	1957100	0	0	0	0	0	0	0	0	0	0	0	0	0
CON__Q9TRI1	0	0	0	0	0	0	0	0	0	0	0	0	0	0	0	0	0	0	0	0	0	0	0	0	0	0	0	0	0	0	0	0	0	0	0	0	0	0	0	0	0	0	0	0	0	0	0	0	0
D3DQV9;P78344;H0Y3P2;P78344-2;H0YCH5;H0YD77;E9PKF8;H0YEC5;H0YE22;H0YEN8;H0YDC0;H0YCF8;H0YD99;H0YE44;H0YEW3;H0YEI7	521790016	618990016	660110016	756830016	745500032	422529984	769489984	581539968	576009984	290920000	429740000	372800000	512660000	434150016	535380000	427409984	666339968	611430016	607440000	633720000	556070016	669990016	578920000	767020032	655990016	709920000	683260032	580870016	578800000	279190016	387710016	506350016	338520000	766480000	877670016	1068600000	675400000	701660032	731329984	764620032	791710016	575870016	673660032	481849984	668680000	661550016	460460000	552739968	695920000
F6U1T9;D3YTA9;P63098;H7BYZ3;A0A1B0GUC7;A0A494C014;Q96LZ3	116920000	102670000	248010000	173660000	136000000	159570000	106990000	135520000	111870000	145700000	0	170540000	200400000	191430000	228350000	150090000	155290000	124590000	136900000	112210000	113890000	144280000	131340000	166220000	253340000	189840000	224610000	141470000	122590000	157540000	151240000	223000000	198210000	189020000	73183000	117760000	159980000	196580000	98874000	150450000	184730000	161390000	184270000	226820000	146290000	142830000	134610000	0	79166000
D3YTB1;F8W727;P62910;D3YTI8	2584999936	2702799872	2350400000	2272699904	2817299968	2462700032	2875300096	2427000064	2435099904	951020032	1641600000	1594499968	1805699968	2614599936	2871200000	2558200064	2640900096	2980400128	2567399936	878979968	2195000064	2787000064	2129299968	1767900032	1862700032	1533200000	2624800000	1976199936	2802500096	2818299904	3064900096	2361600000	1824899968	2513900032	3333299968	2606400000	1991000064	2565299968	3029199872	2150200064	253020000	2840300032	2913799936	1990800000	2059299968	2299800064	940310016	139980000	1856099968
D3YTG3;H7C556;H0Y897;Q7Z7G0-3;Q7Z7G0-4;Q7Z7G0-2;Q5JPC9;H0YEA0;E9PPR9;H7C4X4;H7C5S3;H0YCP4;H0YF18;H7C4S3;H0YEL2	6286700032	5270099968	3969700096	1412199936	4080000000	1190899968	3417799936	2774099968	3773400064	2672499968	3404100096	4252800000	6274999808	3361499904	12549999616	3867099904	5461799936	5348299776	7247600128	13290000384	9569300480	2953400064	2107699968	6134499840	14641999872	967440000	770350016	1015400000	10044999680	3622000128	8624100352	3472999936	5585900032	2022899968	4336300032	1434599936	9381699584	4766000128	2955000064	11448999936	5452499968	2586299904	3002400000	6193600000	3838700032	6913099776	5816300032	7082100224	3516900096
D6R938;Q13557-8;Q13557-10;Q13557;Q13557-6;Q13557-11;Q13557-9;Q13557-5;Q13557-3;Q13557-4;H0Y9C2;H0Y9J2	3810800128	3436900096	3579300096	3558700032	3281600000	2906800128	3680300032	2662099968	2249999872	2276699904	4046000128	2197799936	2972100096	3193900032	3422799872	3624300032	3153799936	2775099904	3966200064	4103099904	3140900096	3891300096	3271800064	4456800256	3881499904	3283500032	2603699968	2776100096	2274200064	2153499904	3157199872	3369700096	2597299968	5178599936	3977400064	3050299904	3168999936	3515800064	3592399872	2906500096	5396400128	3355000064	3064699904	3524800000	3445900032	3312800000	2977100032	2126400000	3145600000
D6REA2;D6RDP9;D6R952;Q15800	0	0	0	0	0	0	0	0	0	0	0	3593700	6218600	0	0	0	0	0	0	0	0	0	0	0	0	0	0	0	26942000	0	0	0	0	0	0	0	0	0	0	0	0	0	0	0	0	0	16351000	49861000	0
D6R956;P09936;D6R974;D6RE83;D6RF53	0	0	0	0	0	0	0	0	0	58046000	0	0	0	0	0	8882800	0	0	0	0	28371000	0	0	0	0	0	0	0	0	0	0	0	4435400	0	0	41881000	0	0	0	0	0	0	0	0	0	0	0	0	0
Q01201;D6R992;D6RIV7	0	0	0	0	0	0	0	0	0	0	0	0	0	0	0	0	0	0	0	0	0	0	0	0	0	0	0	0	0	0	38580000	0	0	0	0	0	0	0	0	0	0	0	0	0	0	0	33346000	0	42312000
D6R9B6	0	0	0	0	0	0	0	0	0	0	0	0	0	0	0	0	0	0	0	0	0	0	0	0	0	0	0	0	40862000	0	11175000	0	0	0	0	0	0	3222900	0	0	0	0	7360300	0	0	0	0	0	0
D6R9P3;D6RD18;D6RBZ0;Q99729-3;Q99729-2;Q99729-4;Q99729	311820000	224210000	298430016	274660000	577520000	351680000	289100000	439560000	355849984	64074000	99744000	221120000	193650000	504689984	111030000	282430016	139740000	277049984	169490000	418460000	210270000	327500000	317760000	733249984	374030016	582529984	498609984	339169984	341030016	308940000	197540000	280160000	344160000	643699968	433760000	662070016	353800000	446649984	529569984	564179968	187300000	72694000	850729984	124560000	427280000	363220000	104490000	60660000	138510000
D6R9R2;Q96BQ5	0	0	0	0	0	0	0	0	0	0	0	0	0	0	3153200	0	0	0	0	32116000	4795700	4881700	0	0	0	0	0	0	4004600	0	0	3034900	0	0	0	3772600	0	4602800	0	0	0	0	5695900	0	0	0	0	0	0
D6R9Z7;P15954	13053000	0	21144000	0	24231000	0	0	28102000	0	0	69119000	0	0	0	0	46699000	0	0	0	0	0	0	0	0	0	47338000	31243000	42971000	110310000	0	0	0	0	27638000	19346000	0	0	0	39397000	25941000	0	0	0	0	0	0	0	0	15347000
Q9UHL7;D6RA59;D6RHH3;D6REZ2;Q15131-6;Q15131-5;Q15131	0	0	21956000	0	22073000	0	0	66231000	0	0	0	0	0	0	0	0	0	0	0	0	0	0	0	0	0	0	0	0	0	0	0	0	0	15812000	0	0	0	0	22969000	18060000	0	0	0	0	0	0	0	0	0
D6RAA6;P57088;H0Y8N0;J3KN43;D6RBY2	129040000	97306000	0	0	141580000	63561000	0	79719000	72516000	98148000	85783000	145380000	118210000	195620000	118500000	0	133710000	84743000	129090000	0	60207000	153950000	104810000	0	153360000	79265000	105030000	69849000	254220000	49911000	113250000	171990000	130870000	0	127970000	71047000	0	84661000	162150000	44008000	114030000	188110000	108550000	70154000	0	114860000	134150000	238770000	80253000
D6RAC8;Q9NQ76;Q9NQ76-2;Q9NQ76-3	0	27313000	0	0	0	0	32913000	160370000	0	0	0	0	0	0	0	0	0	0	0	0	0	0	0	0	0	0	0	0	0	0	0	0	0	0	0	0	0	0	0	0	0	0	0	0	0	0	0	0	0
D6RAD4;P50613;D6REC6;D6R9G1;A0A1B0GTZ4;Q9C098	0	0	0	0	0	0	0	0	0	0	0	0	0	29325000	0	0	12161000	0	0	0	0	0	0	0	0	12844000	0	0	16287000	0	15372000	16371000	0	0	0	20461000	0	0	0	0	0	9747300	0	10974000	0	0	16343000	0	0
D6RAF2;Q6PIY7-2;Q6PIY7	0	0	0	0	0	0	0	25482000	0	0	93371000	0	0	0	7775000	15600000	10212000	13196000	17065000	14440000	18866000	7823800	9674400	7761200	16867000	10655000	20759000	0	21507000	0	15193000	11468000	9591900	0	0	10523000	27914000	20585000	0	0	0	12615000	51200000	0	38906000	0	0	0	0
D6RAM3;Q7L591;D6RC22;Q7L591-3;D6R951;D6R977;Q7L591-2;Q7L591-4;D6RAZ9	0	0	0	0	0	0	0	0	0	0	0	0	0	0	0	0	0	0	0	0	0	0	0	0	0	0	0	0	0	0	0	0	0	0	0	0	0	0	0	0	0	0	0	0	0	20998000	91203000	260050000	37973000
D6RAS9;O14827	0	0	0	0	0	0	0	0	0	0	0	0	0	0	0	0	0	0	0	0	0	0	0	0	0	0	0	0	0	0	0	0	0	0	0	0	0	0	0	0	0	0	0	0	0	0	0	0	0
D6RBN9;Q8IUW5	13855000	3223600	0	0	11077000	7321000	9246600	7236400	9283500	5142400	5851600	6475300	4253700	5551900	0	15890000	9842400	9265500	5907800	0	2669100	10520000	0	0	2873800	5412700	9085000	6950400	5959500	0	8647700	4811100	0	7605000	9124800	3252800	3699200	8405400	0	7467000	0	10341000	8772100	7984700	0	15374000	0	0	11350000
D6RBS5;Q8IZ81;D6RHX2;V9GY58	409889984	336670016	478089984	330910016	314140000	212180000	611459968	339129984	297200000	184570000	375710016	227590000	314100000	369400000	241780000	223340000	428160000	379820000	319180000	419760000	290060000	343520000	179910000	377200000	353550016	460060000	342940000	533270016	335449984	343790016	339630016	166190000	244600000	676240000	417689984	691510016	695969984	954710016	404440000	743840000	686300032	268540000	618179968	222200000	249340000	370929984	374160000	393800000	553070016
D6RBT3;O75380	0	9742600	0	6270000	16593000	35962000	0	17736000	17181000	0	43123000	0	0	13630000	0	0	0	28909000	12933000	5976800	15180000	24924000	0	0	5504900	20537000	0	0	66826000	38700000	43578000	0	0	4801900	38291000	0	0	17888000	18656000	12085000	5025000	0	0	0	0	0	0	0	13307000
D6RBW1;P06730;P06730-3;P06730-2;H0Y8J7;D6RFJ3;D6RHE2;H0Y8X3;A6NMX2	0	0	0	32988000	0	0	0	0	52805000	0	20533000	0	78941000	0	11107000	0	18724000	15263000	0	28817000	29067000	0	19504000	48357000	35535000	0	0	0	30620000	13639000	0	31098000	0	33002000	0	39623000	40382000	35383000	0	0	0	0	15546000	28335000	0	31601000	24539000	53168000	0
D6RBX4	0	0	0	0	0	0	0	0	0	0	0	0	0	0	0	0	0	0	0	0	0	0	0	0	0	0	0	0	0	0	0	0	0	0	0	0	68972000	0	0	0	0	0	0	0	0	0	0	0	0
D6RCD0;Q8NBQ5	602659968	447580000	592880000	457960000	465310016	247220000	932480000	629769984	391009984	664780032	1221400064	491420000	652609984	480440000	598910016	614110016	542380032	630720000	545820032	771729984	473820000	370400000	474609984	659260032	723569984	873619968	623560000	773040000	1278400000	564560000	534809984	606409984	452190016	972860032	441260000	1001600000	1224700032	1273799936	468960000	806620032	2003100032	502780000	1082099968	492800000	681049984	868540032	827569984	2483699968	803820032
D6RCM8;O95379-3;O95379-2;O95379;O95379-4;E5RIJ3	32667000	35326000	237960000	147960000	77853000	169270000	74456000	74638000	58256000	431920000	0	0	0	0	0	101440000	124420000	0	0	133900000	0	0	0	201090000	0	151280000	0	160850000	73817000	0	106410000	0	332540000	106600000	80523000	0	0	113840000	0	131920000	194350000	0	202450000	0	58506000	132810000	335710016	1130099968	306240000
D6RHJ6;D6RD17;P01591;C9JA05	36573000	19265000	71267000	19703000	43830000	47271000	0	65787000	92067000	0	13316000	0	0	0	0	80181000	31882000	0	0	137410000	53417000	0	13360000	50751000	67748000	0	0	0	28558000	83980000	0	0	0	27177000	68799000	0	0	7423600	22216000	126450000	131030000	0	0	127570000	49190000	66349000	66089000	502790016	216680000
D6RD46;Q9UPQ0-10;Q9UPQ0-2;Q9UPQ0-4;Q9UPQ0	0	13436000	0	55346000	0	0	0	0	15347000	0	0	0	47742000	59923000	13252000	0	25431000	0	25751000	102150000	12562000	47777000	0	16500000	21330000	0	0	0	2874000	0	0	0	0	21510000	5024900	20575000	21154000	13523000	5871200	0	0	39392000	25353000	14090000	28385000	0	0	0	0
D6RD58;O14960	0	0	0	10543000	0	0	0	0	0	0	0	0	0	0	0	0	0	0	0	0	0	0	0	0	0	0	0	0	0	5395900	0	0	0	0	0	0	0	0	0	0	0	0	0	0	0	0	0	0	0
D6RDI8;Q709F0-3;Q709F0-2;Q709F0	0	0	0	0	0	0	0	0	0	0	0	0	0	0	0	0	0	0	0	0	0	0	0	0	0	0	0	0	0	0	0	0	0	0	0	0	0	0	0	0	0	0	0	0	0	0	0	0	0
D6RDM7;P61086;P61086-3;P61086-2	31120000	27835000	44404000	55039000	41345000	76069000	29055000	83036000	0	74963000	0	0	48619000	45708000	28038000	45980000	27121000	16428000	38957000	32709000	53521000	28291000	0	93314000	55430000	42452000	50739000	57734000	22838000	0	42006000	25944000	44096000	39446000	24612000	37791000	44533000	0	0	0	0	31923000	47650000	0	92094000	0	22201000	36458000	0
D6RGV8;D6RHG2;D6RJH7;D6RDN9;Q15119-2;Q15119;D6R983	0	0	0	0	0	0	0	0	0	0	0	0	0	0	0	0	10756000	0	0	0	0	0	0	0	0	0	0	0	10241000	0	5291900	0	0	0	0	0	0	11513000	0	0	0	7475700	9113500	0	0	0	0	0	0
D6REA1;Q9H173;D6R940;D6RG16;D6RBP7;D6RAI3;D6RIU8	0	0	49433000	25760000	0	0	0	8282400	0	0	0	0	0	0	0	11629000	0	8210300	0	0	0	8201700	0	8499000	0	12136000	10996000	7999200	0	0	0	0	0	0	10282000	6967300	0	13227000	0	21318000	0	0	0	0	0	8664500	19149000	82648000	0
D6RFG3;D6REL6;I6L9I8;Q9H201-2;Q9H201;D6RBR6;D6R907;D6RBI9	0	144000000	163360000	192570000	87975000	119900000	71077000	154710000	76504000	87149000	86844000	193230000	150030000	159370000	80791000	105150000	154340000	88543000	134150000	161540000	78543000	163500000	163090000	191170000	146290000	393660000	211290000	9966000	45095000	61803000	10512000	107080000	148070000	183090000	204880000	182590000	377009984	159380000	337520000	152930000	166640000	216780000	18620000	317950016	129160000	145800000	96273000	0	0
D6REQ6;D6RHI9;O00584;A0A087WZM2;H0YAE9;A0A087WWI1;O00584-2;Q07343-4;Q07343-2;Q07343-3;Q07343	107440000	370200000	71603000	256210000	664080000	85224000	99797000	277990016	233550000	366220000	375720000	262140000	197310000	320889984	43852000	679720000	220370000	223340000	193670000	220230000	293249984	191150000	231320000	426550016	237300000	490160000	263260000	262650000	1142400000	200670000	327660000	497320000	546140032	201820000	174810000	317820000	349760000	556880000	97156000	609840000	662880000	77309000	257320000	245620000	174160000	180360000	37287000	50463000	0
D6RGI3;D6RER5;Q9NVA2;Q9NVA2-2;D6RDU5;H0Y961;D6RDP1;D6R9Y6;H0Y9G8	823110016	1078499968	844460032	1134300032	1169400064	1216400000	1326200064	1209100032	1536600064	2080800000	1506000000	1211600000	905520000	826369984	1495699968	1453699968	904569984	1322499968	608499968	861200000	995390016	1127100032	1234499968	1176800000	924000000	1550200064	1299900032	1434700032	1085200000	1425900032	1636999936	924899968	834689984	1998499968	1152099968	1541600000	992830016	1079800064	646430016	996049984	1345799936	788200000	1280999936	859969984	1470700032	1484499968	844819968	704150016	805400000
O94979-2;O94979-9;D6REX3;O94979-8;O94979-3;O94979;O94979-4;O94979-6;O94979-10;D6RHZ5;O94979-7;H7BXG7;O94979-5;H0YAB3;H0Y8V7;H0Y9T9;H0Y9K1;H0Y8W8;H0YAF5;D6RCQ9;D6RE64;D6RHE8;D6RBT0;H0Y9V3;E9PKR7;Q9NQW1-2;Q9NQW1-4	1129299968	1408499968	1611900032	2119900032	2369600000	1533699968	2578299904	1198200064	1998599936	1495299968	2968399872	1236000000	1216700032	1478700032	1399200000	1011500032	1301600000	2046400000	1147699968	2805900032	2359800064	1539299968	2165499904	2201200128	1262099968	2315500032	1884800000	2257400064	2220199936	1385900032	1454599936	1590499968	959129984	2973100032	1969900032	2873100032	1368300032	2601100032	2031500032	1967800064	2656399872	953800000	1604800000	1069800000	2380900096	1441400064	1505600000	2910299904	1734099968
D6RF35;P02774;P02774-3;P02774-2;D6RBJ7;D6RF20	3983899904	2303300096	20469999616	11623000064	5452599808	10035999744	2241100032	4764299776	5321500160	2991699968	1288000000	1889299968	2303300096	3662000128	2075000064	5561600000	2753100032	2965400064	5930899968	4078700032	14631999488	2048499968	379000000	6127099904	5299899904	1957299968	619520000	3192699904	1626499968	5021799936	4056999936	2525799936	8593800192	3980199936	5209500160	226790000	3769100032	1832600064	4683800064	2482599936	4532899840	5901700096	411260000	4612199936	5259899904	2752900096	18125000704	21041999872	30730000384
Q9P2W9;D6RF48;D6RC71	147930000	109360000	96094000	282140000	216160000	208020000	247530000	141180000	79200000	159530000	376400000	135110000	84561000	279310016	160940000	134230000	160390000	202090000	186650000	293260000	154360000	162650000	132830000	179910000	290769984	208110000	195690000	193940000	134180000	109180000	86265000	172720000	162710000	280500000	190200000	178510000	256700000	240500000	242020000	257260000	413230016	160500000	321560000	247860000	152290000	177190000	145820000	187880000	104480000
P61927;D6RG19;D6R9X9	19249000	69527000	8074500	15220000	20827000	509150016	0	75341000	0	141860000	12792000	34922000	15309000	23036000	25030000	28906000	91762000	36125000	24266000	29208000	21048000	22202000	203230000	1602400	3185300	15511000	0	0	23466000	0	29919000	74731000	46810000	5619000	13254000	13858000	30932000	2686900	22425000	9586500	0	76603000	7730800	121480000	18199000	53299000	25484000	0	6983900
D6RGE6	0	0	0	0	0	0	0	0	0	0	0	0	0	0	0	0	36330000	0	0	0	0	54272000	56218000	37613000	0	0	0	0	69479000	0	0	90263000	0	0	0	63152000	34004000	0	0	0	0	0	74930000	0	0	0	0	0	0
D6RGG3;Q99715;Q99715-4	103230000000	78472003584	150690000000	52023001088	74075996160	13813999616	134090000000	99757998080	52989001728	50860998656	218180000000	35991998464	58389999616	74305003520	46256001024	125600000000	83182002176	54216998912	123830000000	76115001344	60548001792	92144001024	64642998272	78721998848	120760000000	87963000832	70219997184	69815001088	80656998400	136340000000	76027002880	99384000512	62586998784	63303999488	87292002304	81480998912	136660000000	43199000576	78862000128	69984002048	145450000000	43263000576	72932999168	78682996736	37084999680	21905999872	110630000000	48587001856	81991000064
D6RGJ2;Q8NFZ5	0	0	0	18307000	19308000	0	0	0	0	0	0	0	0	0	0	0	0	0	0	0	0	0	0	49067000	0	17476000	0	21031000	0	0	0	0	0	0	0	0	0	0	15033000	0	35696000	0	0	0	0	0	0	0	0
D6RIE3;D6RGV5;H0UI06;P14406;D6R9C3	103710000	195920000	397670016	146930000	252840000	338969984	275900000	202460000	200840000	288529984	551379968	186320000	175270000	274580000	159750000	319150016	167210000	453480000	259530000	244440000	202150000	219000000	341849984	368849984	428249984	355830016	264260000	237670000	564070016	329910016	357689984	401649984	237150000	421910016	225850000	209420000	0	520209984	202630000	232420000	682320000	109410000	285360000	192660000	246520000	169630000	377089984	175590000	186280000
D6RH31;Q6UXI9-2;Q6UXI9-5;Q6UXI9;Q6UXI9-4;Q6UXI9-6;Q6UXI9-3;H0YAK9	0	0	0	0	0	0	0	0	0	0	0	0	0	0	0	0	0	0	0	0	0	0	0	0	0	0	0	0	0	0	0	0	0	0	0	0	0	0	0	0	31836000	0	0	0	0	0	0	0	0
D6RHE5;Q7Z392;Q7Z392-3;Q7Z392-2;Q7Z392-4	0	0	0	0	0	0	0	0	0	0	0	0	0	0	0	0	0	0	0	0	0	0	88367000	0	0	0	0	0	0	0	0	0	0	0	0	0	0	0	0	0	0	0	0	0	0	0	0	0	0
D6RHZ6;V9HW50;P00325-2;P07327;P00325	0	0	0	0	0	0	0	0	0	0	0	0	0	0	0	0	0	0	0	0	0	0	0	0	0	0	0	0	0	0	0	0	0	0	0	0	0	0	0	0	0	0	0	0	0	0	0	0	0
D6RIY6;Q06265;Q06265-2;Q06265-3;Q06265-4;D6RA17;D6R905;D6RAP4;H0Y9L5	20047000	0	25985000	20187000	23015000	0	16960000	63157000	0	0	0	0	28240000	0	0	21575000	0	44070000	17702000	0	23278000	14324000	22426000	0	0	0	24060000	0	0	0	24026000	13952000	12496000	33164000	33009000	30781000	39512000	0	0	42473000	0	0	29820000	0	0	0	17127000	0	0
E9PCZ3;D6RJC3;E7EQN9;O15327	0	0	0	39649000	0	0	0	0	0	0	0	0	56247000	0	0	0	0	0	0	110290000	0	43036000	0	0	0	0	0	0	0	0	0	0	0	0	0	0	0	0	0	0	0	0	0	0	0	0	0	0	0
[truncated: 5,292 more rows]
[truncated: 2 more columns]

## Sheet: Supplemental Table 2
Supplemental Table 2. List of all highlighted proteins. List of all proteins highlighted by means of Weight Gene Co-expression Network analysis (WGCNA), ANOVA, T-test, Partial Least Square discriminant analysis (PLS-DA) and Support Vector Machine (SVM). The symbol “+” identifies the proteins highlighted in each analysis or comparison. Fold Change and P-values are reported respectively as Log2 and…
[truncated: 2,019 more rows]

[truncated: 2 more sheets: Supplemental Table 3, Supplemental Table]
